# Supplementary material for: Analysis of 62 hybrid assembled human Y chromosomes exposes rapid structural changes and high rates of gene conversion
Source: PLoS Genet. 2017 Aug 28;13(8):e1006834. doi: 10.1371/journal.pgen.1006834 (PMC5591018; doi:10.1371/journal.pgen.1006834)
Supplement: S1 Dataset — This spreadsheet contains 3 tabs; Scaffold statistics, Regions of the Y chromosome that lists the different reigons of the Y chromosome and Alignment to reference. (XLSX) [file pgen.1006834.s001.xlsx]

## Sheet: Scaffold statistics
Kept individuals							Excluded individuals
Individual	Scaffold N50	Total scaffold length	N percentage	Contig N50			Individual	Scaffold N50	Total scaffold length	N percentage	Contig N50
1009-01	742156	16133312	0.0420872	42887			1211-01	41959	7600716	0.128726	5864
1030-01	1425035	14412121	0.0551581	29289			1290-01	33399	5598937	0.0857769	6691
1030-06	1465588	14112865	0.0644932	30011			1504-01	40316	6876633	0.0828122	7782
1054-01	1434532	14408537	0.0312261	41158			726-01	30451	4385362	0.0696037	6644
1089-01	1028909	14052790	0.0405446	36600			789-01	74512	1414622	0.0452167	11905
1089-06	1427065	15433059	0.0263156	41732			900-01	151628	1510702	0.0623425	12623
1113-05	1410489	12356717	0.1	34327
1113-01	1019069	14882531	0.0367563	18831
1136-01	1418211	14433974	0.0330756	43900
1136-04	917570	14517650	0.0539189	33061			Mean	62044.2	4.5645e+06	0.0790796	8584.83
1214-01	1436171	13894598	0.0318092	56770			Median	41137.5	4.99215e+06	0.0762079	7236.5
1214-04	1446541	14875799	0.0307978	45311			Max	151628	7600716	0.128726	12623
1237-01	535361	15105944	0.0493981	17410			Min	30451	1414622	0.0452167	5864
1252-01	1415652	15515830	0.0365018	46620
1270-01	1064845	14307638	0.0240166	45631
1270-06	1423099	13771597	0.0307734	42578
1293-01	1416484	14499009	0.0469497	23666
1298-01	1427720	16179437	0.104133	28301
1304-01	916244	15071288	0.0938546	35871
1326-01	1060097	14833267	0.0274743	34708
1326-03	1466883	15975888	0.0369802	39219
1330-01	1069377	14867331	0.0429484	28511
1331-01	1437852	15714993	0.0406021	36688
1376-01	1324726	15526847	0.0424764	37554
1376-03	1450426	14679596	0.0428232	58775
1389-01	1070167	14776020	0.0299694	36026
1406-01	1149903	13510145	0.0488913	35958
1406-03	1443041	18374658	0.0422075	44076
1423-01	1496624	14216005	0.0734318	20043
1426-01	859295	17965199	0.143375	11721
1433-01	1426440	12404476	0.038492	32684
1468-01	1123059	14315743	0.0371634	36887
1505-01	1423325	16269749	0.0311018	45108
1506-01	1432865	15260338	0.0407121	42053
1506-05	1433937	11902468	0.0259668	36940
623-01	1426937	15611916	0.0313349	49625
651-01	1434668	15554784	0.0381982	40717
656-01	921573	12602311	0.0458088	16223
687-01	1446757	15865884	0.0209237	48527
687-04	1442224	15825386	0.0395238	38400
701-01	1153591	13414307	0.0345148	47541
701-03	1309761	15701789	0.0352514	37716
709-01	1410591	13783976	0.02567	40778
714-01	1444083	14111041	0.0298061	55007
726-07	1448323	15378312	0.0461049	45053
727-01	1423756	13213326	0.0468831	32361
727-04	1427287	15009982	0.0438168	43724
749-01	1432764	15351024	0.0581065	42718
749-05	1427823	13944932	0.0372531	53847
797-01	1419919	12802937	0.0410193	41032
797-03	1410814	13948428	0.0383175	46038
844-01	1438955	14042566	0.0379701	37798
877-01	1433492	13908006	0.0338449	43855
878-01	1435493	14172965	0.0242037	50138
890-01	1462925	15609484	0.0459494	43140
918-01	1195662	15726713	0.0401169	42539
955-01	1439988	15999133	0.0421859	42512
955-04	875126	15794831	0.0313134	56965
983-01	1444476	15104784	0.0379025	48969
983-05	1439163	15294513	0.0468935	40504
989-01	1028740	15218675	0.0299374	40523
995-01	1415697	14452341	0.042951	51212
Mean	1.30047e+06	1.47742e+07	0.0435843	39489.8
Median	1.4244e+06	14850299	0.0390079	40905
Max	1496624	18374658	0.143375	58775
Min	535361	11902468	0.0209237	11721

## Sheet: Regions on the Y chromosome
Chrom	Start (hg19)	End (hg19)	Liftover comment	Start (hg38)	End (hg38)	Region type	Alternativ region type	Length of region	Comment
chrY	0	2649373	Split in new	0	2781332	Pseudo-autosomal	Pseudo-autosomal	2781332
chrY	2649374	2917723		2781333	3049682	X-degenenrate	X-degenenrate	268349
chrY	2917724	6102644		3049683	6234603	X-transposed	X-transposed	3184920
chrY	6102645	6400507		6234604	6532466	Ampliconic	Ampliconic	297862
chrY	6400508	6616338		6532467	6748297	X-transposed	X-transposed	215830
chrY	6616339	7472224		6748298	7604183	X-degenenrate	X-degenenrate	855885
chrY	7472225	9967983		7604184	10130374	Ampliconic	Ampliconic	2526190
chrY	9967984	10034804		10130375	10197195	Others	Others	66820
chrY	10034805	13870015	Partially deleted in new	10197196	11749309	Heterochromatic	Heterochromatic	1552113
chrY	13870016	14071702		11749310	11950996	Others	X-degenenrate	201686
chrY	14071703	16095786		11950997	13983906	X-degenenrate	X-degenenrate	2032909	Joined as X-degenerate
chrY	16095787	16170059		13983907	14058179	Ampliconic	Ampliconic	74272
chrY	16170060	17986473		14058180	15874593	X-degenenrate	X-degenenrate	1816413
chrY	17986474	18016662		15874594	15904782	Ampliconic	Ampliconic	30188
chrY	18016663	18271273		15904783	16159393	X-degenenrate	X-degenenrate	254610
chrY	18271274	18537442		16159394	16425562	Ampliconic	Ampliconic	266168
chrY	18537443	19567356		16425563	17455476	X-degenenrate	X-degenenrate	1029913
chrY	19567357	21031900		17455477	18870014	Ampliconic	Ampliconic	1414537
chrY	21031901	22216158		18870015	20054272	X-degenenrate	X-degenenrate	1184257
chrY	22216159	22512749	Partially deleted in new	20054273	20350863	Heterochromatic	Heterochromatic	296590
chrY	22512750	23497632		20350864	21335746	X-degenenrate	X-degenenrate	984882
chrY	23497633	28809633		21335747	26663486	Ampliconic	Ampliconic	5327739
chrY	28809634	29224634	Partially deleted in new	26663487	27078487	Others	Others	415000
chrY	29224635	56887902	Deleted in new	27078488	56771509	Heterochromatic	Heterochromatic	29693021
chrY	56887903	57217415	Deleted in new	56771510	57227415	Pseudo-autosomal	Pseudo-autosomal	455905
							Total X-degenerate bases	8628904
							Total Ampliconic bases	9936956
							Heterochromatic	1848703

## Sheet: Alignment to reference
Individual	Aligned to X-degenerate	Aligned to ampliconic		Region	Average number of bases aligned to region
1009-01	7522377	4254358		x-degenerate1	261310
1030-01	7184381	4176265		x-degenerate2	696830
1030-06	7109683	4058580		x-degenerate3	1.92145e+06
1054-01	7455329	4307802		x-degenerate4	1.63199e+06
1089-01	7490856	4297899		x-degenerate5	194827
1089-06	7648997	4111057		x-degenerate6	946699
1113-05	6182579	4994633		x-degenerate7	1.03417e+06
1113-01	7413471	4418052		x-degenerate8	794086
1136-01	7633237	4046716		ampliconic1	111206
1136-04	7326917	3994401		ampliconic2	1.794e+06
1214-01	7606517	4000953		ampliconic3	33362.9
1214-04	7552999	4320901		ampliconic4	10774
1237-01	5908437	3702967		ampliconic5	123741
1252-01	7521632	4167917		ampliconic6	493007
1270-01	7695105	4101338		ampliconic7	1.58847e+06
1270-06	7614918	4064573
1293-01	6694005	4159727		heterochromatic1	891633
1298-01	7325709	4218847		heterochromatic2	10221.1
1304-01	7442083	4274023
1326-01	7633927	4270443		x-transposed1	1.19636e+06
1326-03	7532840	4203399		x-transposed2	96282.5
1330-01	7236156	3869270
1331-01	7428293	3925830
1376-01	7366867	4032436		Region type	Total length	Average bases aligned	Covered
1376-03	7716505	4046098		X-degenerate	8628904	7.48136e+06	86.7012
1389-01	7346343	4259780		Ampliconic	9936956	4.15456e+06	41.8092
1406-01	7520511	3849230		Heterochomatic	1848703	901854	48.7831
1406-03	7626305	4059442
1423-01	6889779	3864339
1426-01	5291984	2945585
1433-01	7672723	4194419
1468-01	7405147	3900236
1505-01	7747805	3913876
1506-01	7646611	4097809
1506-05	7470050	4119023
623-01	7772729	4223966
651-01	7573215	4341956
656-01	6302588	3891133
687-01	7559986	4197722
687-04	7635172	4039724
701-01	7493121	4073574
701-03	7478776	3947807
709-01	7574596	4255860
714-01	7719935	4054593
726-07	7632827	4437032
727-01	7362556	4069516
727-04	7572499	4234464
749-01	7604550	4185314
749-05	7598296	4141949
797-01	7599786	4311318
797-03	7731704	4150897
844-01	7481778	4036972
877-01	7560137	4294651
878-01	7637645	4277073
890-01	7390398	3971234
918-01	7570468	4168391
955-01	7546745	4271082
955-04	7658205	4145562
983-01	7627368	4110780
983-05	7546525	4009736
989-01	7448085	4015634
995-01	7767953	3770969
Mean	7.40821e+06	4.1105e+06
Median	7546635	4115040
Max	7772729	4994633
Min	5291984	2945585
