# Supplementary material for: Analysis of 62 hybrid assembled human Y chromosomes exposes rapid structural changes and high rates of gene conversion
Source: PLoS Genet. 2017 Aug 28;13(8):e1006834. doi: 10.1371/journal.pgen.1006834 (PMC5591018; doi:10.1371/journal.pgen.1006834)
Supplement: S2 Dataset — This spreadsheet contains 6 tabs; Variants that contains all called variants, Variants summary, Heterochrom BLAT that shows the similarity to other chromosomes of segments in the centromeric heterochromatic region, Validation results that show the Sanger validation for structural variants, Mutation rates, BLAST for large insertions. (XLSX) [file pgen.1006834.s002.xlsx]

## Sheet: Variants
position	type	count	minor.allele	non overlapping sequence length (if ref = AAT and alt = AATT this would be 1 (T))	id	region	over.all.region	origen	Difference in length between reference and alt	Mutation on tree to explain this variant
2783854	Insertion	57	57	9	.	x-degenerate	Insertion	AV	9	0
2789135	SNP	62	4	1	rs2534636	x-degenerate	SNP	HC	0	1
2791306	SNP	62	24	1	rs111319867	x-degenerate	SNP	HC	0	1
2792505	Deletion	62	3	1	.	x-degenerate	Deletion	HC	1	3
2793653	SNP	62	62	1	rs2253109	x-degenerate	SNP	HC	0	0
2795671	SNP	62	24	1	rs113073782	x-degenerate	SNP	HC	0	1
2797100	Insertion	12	2	1	.	x-degenerate	Insertion	AV:HC	1	1
2797100	Deletion	12	4	1	.	x-degenerate	Deletion	AV	1	2
2800415	SNP	62	34	1	rs2058276	x-degenerate	SNP	HC	0	1
2800516	SNP	62	1	1	.	x-degenerate	SNP	HC	0	1
2802413	SNP	62	1	1	.	x-degenerate	SNP	HC	0	1
2804694	Deletion	62	32	1	rs370362767	x-degenerate	Deletion	AV:HC	1	2
2806199	SNP	62	24	1	.	x-degenerate	SNP	HC	0	1
2808089	SNP	62	1	1	.	x-degenerate	SNP	HC	0	1
2808524	Deletion	62	1	1	.	x-degenerate	Deletion	HC	1	1
2811580	SNP	1	1	1	.	x-degenerate	SNP	HC	0	0
2815201	SNP	62	24	1	rs112356704	x-degenerate	SNP	HC	0	1
2818514	SNP	59	31	1	rs113881366	x-degenerate	SNP	HC	0	1
2818686	SNP	62	28	1	rs67960559	x-degenerate	SNP	HC	0	1
2819557	Deletion_Di-nucleotide	62	1	4	.	x-degenerate	STR	AV:HC	4	1
2820401	SNP	62	28	1	.	x-degenerate	SNP	HC	0	1
2820685	SNP	62	1	1	.	x-degenerate	SNP	HC	0	1
2827220	Deletion_Di-nucleotide	62	1	2	.	x-degenerate	STR	AV:HC	2	1
2827556	SNP	62	1	1	.	x-degenerate	SNP	HC	0	1
2838415	SNP	62	2	1	.	x-degenerate	SNP	HC	0	1
2839031	SNP	62	28	1	rs113660157	x-degenerate	SNP	HC	0	1
2839534	Deletion	62	24	1	1000Y.2839534	x-degenerate	Deletion	AV:HC	1	1
2849652	SNP	62	2	1	.	x-degenerate	SNP	HC	0	1
2849848	SNP	62	1	1	.	x-degenerate	SNP	HC	0	1
2851249	Deletion	62	2	1	.	x-degenerate	Deletion	HC	1	1
2855714	SNP	62	28	1	rs113032659	x-degenerate	SNP	HC	0	1
2859270	SNP	62	2	1	rs532668665	x-degenerate	SNP	HC	0	1
2862051	Deletion	48	8	1	.	x-degenerate	Deletion	AV:HC	1	10
2862051	Insertion	48	2	1	rs374546271	x-degenerate	Insertion	AV:HC	1	2
2870722	Deletion	14	2	1	.	x-degenerate	Deletion	AV:HC	1	0
2870722	Insertion_Mono-nucleotide	14	2	7	.	x-degenerate	STR	AV	7	0
2870722	Insertion_Mono-nucleotide	14	1	9	.	x-degenerate	STR	AV	9	0
2873060	Deletion	33	19	1	rs200897198	x-degenerate	Deletion	AV:HC	1	12
2873060	Deletion	33	5	2	rs200897198	x-degenerate	Deletion	AV:HC	2	12
2873060	Deletion_Mono-nucleotide	33	1	3	rs200897198	x-degenerate	STR	AV	3	1
2878884	Deletion	62	2	1	.	x-degenerate	Deletion	AV:HC	1	1
2879453	SNP	62	2	1	.	x-degenerate	SNP	HC	0	1
2879727	Insertion_Di-nucleotide	58	1	2	.	x-degenerate	STR	HC	2	1
2879745	Insertion_Di-nucleotide	53	23	2	rs201607485:rs376278169	x-degenerate	STR	AV:HC	2	1
2882798	Deletion	26	1	1	.	x-degenerate	Deletion	AV:HC	1	1
2884374	Deletion	13	9	558	.	x-degenerate	Deletion	AV	3	1
2884684	Deletion	4	1	2	.	x-degenerate	Deletion	AV	2	0
2885867	SNP	62	24	1	rs112380609	x-degenerate	SNP	HC	0	1
2890801	Insertion_Mono-nucleotide	1	1	6	.	x-degenerate	STR	AV	6	0
2891630	SNP	62	2	1	.	x-degenerate	SNP	HC	0	1
2891928	Insertion	50	50	354	.	x-degenerate	Insertion	AV	354	0
2894664	Deletion	57	1	1	rs147767871	x-degenerate	Deletion	AV:HC	1	1
2899750	SNP	62	1	1	.	x-degenerate	SNP	HC	0	1
2900666	SNP	62	2	1	.	x-degenerate	SNP	HC	0	1
2905668	Complex	61	2	1348	.	x-degenerate	Complex	AV	0	1
2905804	SNP	62	2	1	.	x-degenerate	SNP	HC	0	1
2909787	Deletion	60	1	1	.	x-degenerate	Deletion	HC	1	1
2912591	Insertion_Di-nucleotide	62	2	2	.	x-degenerate	STR	AV:HC	2	1
2915617	Complex	55	18	1	.	x-degenerate	Complex	AV	72	13
2915692	Deletion	49	12	1	.	x-degenerate	Deletion	AV	1	12
2915693	Deletion	43	19	1	rs556635852	x-degenerate	Deletion	AV:HC	1	2
2918201	SNP	62	62	1	.	x-degenerate	SNP	HC	0	0
2918203	SNP	62	62	1	rs202125887	x-degenerate	SNP	HC	0	0
2919222	SNP	62	2	1	.	x-degenerate	SNP	HC	0	1
2919458	SNP	62	2	1	.	x-degenerate	SNP	HC	0	1
2920664	Deletion	62	30	1207	rs200410859	x-degenerate	Deletion	AV:HC	1	1
2922262	Insertion	49	1	1	.	x-degenerate	Insertion	AV:HC	1	2
2922262	Deletion	49	2	1	.	x-degenerate	Deletion	AV	1	2
2925125	Deletion_Tri-nucleotide	62	1	3	.	x-degenerate	STR	AV:HC	3	1
2925206	SNP	62	2	1	.	x-degenerate	SNP	HC	0	1
2926049	SNP	62	2	1	.	x-degenerate	SNP	HC	0	1
2927532	Insertion	33	11	931	.	x-degenerate	Insertion	AV	3	7
2927534	Insertion	33	22	919	.	x-degenerate	Insertion	AV	5	5
2928317	SNP	62	2	1	rs1270118	x-degenerate	SNP	HC	0	1
2930669	Deletion	12	1	1	.	x-degenerate	Deletion	AV:HC	1	0
2930669	Deletion	12	1	2	.	x-degenerate	Deletion	AV:HC	2	0
2935676	SNP	62	28	1	rs1270119	x-degenerate	SNP	HC	0	1
2937793	SNP	62	1	1	.	x-degenerate	SNP	HC	0	1
2937989	Deletion	45	21	1	rs372450449	x-degenerate	Deletion	AV:HC	1	2
2938983	Deletion_Di-nucleotide	17	3	4	.	x-degenerate	STR	HC	4	0
2938983	Deletion_Di-nucleotide	17	2	8	.	x-degenerate	STR	HC	8	0
2939032	Deletion_Di-nucleotide	39	7	2	.	x-degenerate	STR	HC	2	0
2941499	Deletion	39	10	1	.	x-degenerate	Deletion	AV:HC	1	5
2941499	Deletion	39	2	2	.	x-degenerate	Deletion	AV	2	2
2941934	Insertion_Di-nucleotide	62	2	2	rs376986249	x-degenerate	STR	HC	2	1
2941934	Deletion_Di-nucleotide	62	2	6	.	x-degenerate	STR	AV:HC	6	1
2942019	SNP	62	2	1	.	x-degenerate	SNP	HC	0	1
2942542	SNP	62	30	1	rs1270121	x-degenerate	SNP	HC	0	1
2942876	SNP	62	2	1	rs528736785	x-degenerate	SNP	HC	0	1
2944078	SNP	62	24	1	rs112611200	x-degenerate	SNP	HC	0	1
2946218	SNP	62	2	1	.	x-degenerate	SNP	HC	0	1
2946229	SNP	62	1	1	.	x-degenerate	SNP	HC	0	1
2949388	SNP	62	28	1	rs1270123	x-degenerate	SNP	HC	0	1
2951919	Deletion	22	3	1	.	x-degenerate	Deletion	AV	1	1
2953336	Insertion	36	4	1	.	x-degenerate	Insertion	AV:HC	1	3
2953336	Deletion	36	7	1	.	x-degenerate	Deletion	AV:HC	1	14
2954873	SNP	62	1	1	.	x-degenerate	SNP	HC	0	1
2956679	Complex	50	1	10	.	x-degenerate	Complex	AV	9	2
2956684	SNP	8	8	25	.	x-degenerate	SNP	AV	0	0
2957165	Deletion	62	1	1	.	x-degenerate	Deletion	HC	1	1
2957173	SNP	62	2	1	.	x-degenerate	SNP	HC	0	1
2957641	SNP	62	3	1	.	x-degenerate	SNP	HC	0	1
2959868	Insertion	55	2	1	.	x-degenerate	Insertion	AV:HC	1	2
2963503	SNP	62	1	1	.	x-degenerate	SNP	HC	0	1
2966828	Insertion	25	1	2	.	x-degenerate	Insertion	HC	2	7
2967566	Deletion	53	2	744	rs368863893:rs573216311	x-degenerate	Deletion	AV:HC	1	3
2968390	SNP	58	3	1	rs373989227	x-degenerate	SNP	HC	0	2
2968534	SNP	62	2	1	.	x-degenerate	SNP	HC	0	1
2970413	SNP	62	2	1	.	x-degenerate	SNP	HC	0	1
2973534	SNP	62	2	1	.	x-degenerate	SNP	HC	0	1
2973535	SNP	62	2	1	.	x-degenerate	SNP	HC	0	1
2974171	SNP	46	18	1	rs9786142	x-degenerate	SNP	HC	0	0
2974173	SNP	46	18	1	rs9786091	x-degenerate	SNP	HC	0	0
2976108	Deletion	50	3	1	.	x-degenerate	Deletion	AV:HC	1	3
2984387	SNP	62	1	1	.	x-degenerate	SNP	HC	0	1
2985913	SNP	62	2	1	.	x-degenerate	SNP	HC	0	1
2991946	Deletion	34	1	1	.	x-degenerate	Deletion	AV	1	5
2991950	Deletion	52	3	31	.	x-degenerate	Deletion	AV	31	3
2992417	Insertion	31	1	1	.	x-degenerate	Insertion	AV:HC	1	0
2992417	Deletion	31	3	1	.	x-degenerate	Deletion	AV	1	5
2992417	Deletion	31	1	2	.	x-degenerate	Deletion	AV	2	0
2994851	Deletion	35	9	1	.	x-degenerate	Deletion	AV:HC	1	6
2994851	Insertion	35	2	1	.	x-degenerate	Insertion	AV:HC	1	7
2994851	Deletion_Mono-nucleotide	35	1	3	.	x-degenerate	STR	AV	3	3
2997682	SNP	62	2	1	.	x-degenerate	SNP	HC	0	1
2997808	SNP	62	2	1	.	x-degenerate	SNP	HC	0	1
3004594	Deletion	62	24	1	1000Y.3004594	x-degenerate	Deletion	AV:HC	1	1
3012855	SNP	2	2	1	.	x-degenerate	SNP	HC	0	0
3015988	SNP	28	28	1	rs111880716	x-degenerate	SNP	HC	0	0
3019115	SNP	2	2	1	rs568022901	x-degenerate	SNP	HC	0	0
3019236	SNP	2	2	1	.	x-degenerate	SNP	HC	0	0
3019238	SNP	2	2	1	.	x-degenerate	SNP	HC	0	0
3019239	SNP	2	2	1	.	x-degenerate	SNP	HC	0	0
3020190	Insertion	25	25	1	rs372544472	x-degenerate	Insertion	AV:HC	1	0
3020664	Deletion	1	1	198	.	x-degenerate	Deletion	HC	1	0
3020767	SNP	16	15	136	rs111236054	x-degenerate	SNP	HC	0	0
3020784	SNP	16	1	1	.	x-degenerate	SNP	HC	0	0
3024501	Insertion	1	1	1	.	x-degenerate	Insertion	AV:HC	1	0
3024502	Insertion	1	1	24	.	x-degenerate	Insertion	AV	24	0
3029392	SNP	62	34	1	rs9786543	x-degenerate	SNP	HC	0	1
3034798	SNP	62	28	1	rs9786562	x-degenerate	SNP	HC	0	1
3041193	Deletion	44	4	1	.	x-degenerate	Deletion	AV:HC	1	4
3041193	Insertion	44	1	1	.	x-degenerate	Insertion	HC	1	1
3041510	Deletion	62	2	1	.	x-degenerate	Deletion	HC	1	2
3044038	SNP	62	2	1	.	x-degenerate	SNP	HC	0	1
3046965	Deletion_Tetra-nucleotide	1	1	8	.	x-degenerate	STR	HC	8	0
6236133	SNP	62	4	1	.	ampliconic	SNP	HC	0	1
6238020	Complex	2	1	22	.	ampliconic	Complex	AV	19	0
6238020	Deletion	2	1	1	.	ampliconic	Deletion	AV	1	0
6241804	SNP	1	1	1	.	ampliconic	SNP	HC	0	0
6244032	SNP	3	3	1	.	ampliconic	SNP	HC	0	0
6246005	SNP	24	24	1	.	ampliconic	SNP	HC	0	0
6246104	SNP	1	1	1	.	ampliconic	SNP	HC	0	0
6246174	SNP	1	1	1	.	ampliconic	SNP	HC	0	0
6247704	SNP	62	62	1	.	ampliconic	SNP	HC	0	0
6248329	SNP	28	28	1	.	ampliconic	SNP	HC	0	0
6248613	SNP	1	1	1	.	ampliconic	SNP	HC	0	0
6249079	Deletion_Di-nucleotide	24	24	2	.	ampliconic	STR	HC	2	0
6252126	SNP	1	1	1	.	ampliconic	SNP	HC	0	0
6252193	Insertion_Di-nucleotide	46	3	2	.	ampliconic	STR	HC	2	2
6252193	Deletion_Di-nucleotide	46	8	2	.	ampliconic	STR	HC	2	10
6252193	Insertion_Di-nucleotide	46	1	4	.	ampliconic	STR	HC	4	2
6254558	SNP	1	1	1	.	ampliconic	SNP	HC	0	0
6255144	SNP	1	1	1	.	ampliconic	SNP	HC	0	0
6255545	SNP	2	2	1	.	ampliconic	SNP	HC	0	0
6256336	SNP	27	27	1	.	ampliconic	SNP	HC	0	0
6257025	SNP	62	26	1	rs201122910	ampliconic	SNP	HC	0	2
6257679	SNP	62	24	1	.	ampliconic	SNP	HC	0	1
6257773	SNP	28	28	1	.	ampliconic	SNP	HC	0	0
6257916	SNP	30	30	1	.	ampliconic	SNP	HC	0	0
6257973	SNP	1	1	1	.	ampliconic	SNP	HC	0	0
6258023	SNP	54	27	1	.	ampliconic	SNP	HC	0	2
6258052	SNP	54	27	1	.	ampliconic	SNP	HC	0	2
6261001	SNP	62	2	1	.	ampliconic	SNP	HC	0	1
6261829	SNP	62	10	1	rs200802879	ampliconic	SNP	HC	0	9
6262219	Deletion_Di-nucleotide	39	39	2	.	ampliconic	STR	HC	2	0
6262242	SNP	40	18	1	.	ampliconic	SNP	HC	0	12
6262247	Deletion	39	2	14	.	ampliconic	Deletion	HC	14	3
6262249	Deletion	39	18	12	.	ampliconic	Deletion	HC	12	11
6262382	SNP	62	6	1	.	ampliconic	SNP	HC	0	5
6262392	SNP	62	28	1	rs111857545	ampliconic	SNP	HC	0	17
6263915	SNP	62	1	1	.	ampliconic	SNP	HC	0	1
6264219	SNP	31	31	1	.	ampliconic	SNP	HC	0	0
6264725	SNP	28	28	1	.	ampliconic	SNP	HC	0	0
6264775	SNP	28	28	1	.	ampliconic	SNP	HC	0	0
6265595	SNP	1	1	1	.	ampliconic	SNP	HC	0	0
6265662	SNP	4	4	1	.	ampliconic	SNP	HC	0	0
6266405	SNP	62	29	1	rs199753576	ampliconic	SNP	HC	0	2
6266550	SNP	59	1	1	.	ampliconic	SNP	HC	0	1
6270949	Deletion_Di-nucleotide	62	1	2	rs563661010	ampliconic	STR	HC	2	1
6270949	Deletion_Di-nucleotide	62	2	4	rs563661010	ampliconic	STR	HC	4	1
6273713	SNP	62	4	1	.	ampliconic	SNP	HC	0	1
6276029	SNP	2	2	1	.	ampliconic	SNP	HC	0	0
6279405	Deletion	3	2	1	.	ampliconic	Deletion	AV	1	1
6281830	Deletion_Di-nucleotide	62	34	2	rs200809452	ampliconic	STR	HC	2	1
6281830	Insertion_Di-nucleotide	62	1	2	.	ampliconic	STR	HC	2	1
6281842	SNP	62	2	1	.	ampliconic	SNP	HC	0	1
6281968	Deletion_Di-nucleotide	8	3	2	.	ampliconic	STR	HC	2	0
6281968	Deletion_Di-nucleotide	8	2	4	.	ampliconic	STR	HC	4	0
6282015	SNP	8	1	1	.	ampliconic	SNP	HC	0	0
6284190	SNP	62	24	1	.	ampliconic	SNP	HC	0	1
6287079	SNP	1	1	3	.	ampliconic	SNP	HC	0	0
6288014	SNP	2	2	1	.	ampliconic	SNP	HC	0	0
6289799	SNP	45	42	1	.	ampliconic	SNP	HC	0	3
6289805	SNP	46	43	1	.	ampliconic	SNP	HC	0	3
6289834	Deletion	3	3	1	.	ampliconic	Deletion	HC	1	0
6290611	SNP	2	2	1	.	ampliconic	SNP	HC	0	0
6292193	SNP	1	1	1	.	ampliconic	SNP	HC	0	0
6296645	SNP	3	3	1	.	ampliconic	SNP	HC	0	0
6297967	SNP	1	1	1	.	ampliconic	SNP	HC	0	0
6298984	Deletion_Di-nucleotide	40	40	2	.	ampliconic	STR	HC	2	0
6299004	Deletion	40	1	6	.	ampliconic	Deletion	HC	6	1
6299010	SNP	40	1	1	.	ampliconic	SNP	HC	0	1
6309440	Deletion_Di-nucleotide	6	4	4	.	ampliconic	STR	AV:HC	4	0
6309468	SNP	6	2	1	.	ampliconic	SNP	HC	0	0
6311564	Insertion	14	14	21	.	ampliconic	Insertion	AV	21	0
6313698	SNP	1	1	1	.	ampliconic	SNP	HC	0	0
6334848	SNP	7	7	1	.	ampliconic	SNP	HC	0	0
6336013	SNP	2	2	1	.	ampliconic	SNP	HC	0	0
6357948	Deletion_Tetra-nucleotide	6	6	8	.	ampliconic	STR	AV:HC	8	0
6358003	Insertion_Tetra-nucleotide	2	2	8	.	ampliconic	STR	AV:HC	8	0
6361840	SNP	1	1	1	.	ampliconic	SNP	HC	0	0
6368176	SNP	1	1	1	.	ampliconic	SNP	HC	0	0
6371433	SNP	4	4	1	.	ampliconic	SNP	HC	0	0
6431236	Complex	2	2	2	.	ampliconic	Complex	AV	1	0
6433709	SNP	2	2	1	.	ampliconic	SNP	HC	0	0
6435341	Deletion_Di-nucleotide	7	7	2	.	ampliconic	STR	HC	2	0
6435598	Insertion	2	2	1	.	ampliconic	Insertion	AV	1	0
6438197	Deletion	1	1	1	.	ampliconic	Deletion	HC	1	0
6450606	SNP	1	1	1	.	ampliconic	SNP	HC	0	0
6458965	SNP	1	1	1	.	ampliconic	SNP	HC	0	0
6460508	SNP	2	2	1	.	ampliconic	SNP	HC	0	0
6464618	Deletion_Di-nucleotide	22	22	2	.	ampliconic	STR	HC	2	0
6466646	SNP	4	4	1	.	ampliconic	SNP	HC	0	0
6468526	Deletion_Di-nucleotide	13	13	2	.	ampliconic	STR	HC	2	0
6478041	Deletion_Di-nucleotide	2	1	26	.	ampliconic	STR	AV:HC	26	0
6479689	Deletion	3	3	1	.	ampliconic	Deletion	HC	1	0
6479692	SNP	3	3	1	.	ampliconic	SNP	HC	0	0
6479693	Deletion_Mono-nucleotide	3	3	3	.	ampliconic	STR	HC	3	0
6479695	Insertion	5	2	119	.	ampliconic	Insertion	HC	2	1
6479700	SNP	3	3	1	rs13304817	ampliconic	SNP	HC	0	0
6479771	SNP	2	2	1	rs372939747:rs60215057	ampliconic	SNP	HC	0	0
6489283	SNP	62	2	1	.	ampliconic	SNP	HC	0	1
6497653	SNP	62	1	1	.	ampliconic	SNP	HC	0	1
6499166	SNP	62	2	1	.	ampliconic	SNP	HC	0	1
6500362	SNP	62	2	1	.	ampliconic	SNP	HC	0	1
6505398	SNP	62	1	1	.	ampliconic	SNP	HC	0	1
6508849	SNP	4	4	1	rs112923139	ampliconic	SNP	HC	0	0
6512131	SNP	2	2	1	.	ampliconic	SNP	HC	0	0
6520302	SNP	34	34	1	rs202032893	ampliconic	SNP	HC	0	0
6522244	SNP	62	30	1	rs199750037	ampliconic	SNP	HC	0	1
6530596	Deletion_Di-nucleotide	13	8	2	.	ampliconic	STR	AV:HC	2	1
6530596	Deletion_Di-nucleotide	13	5	4	.	ampliconic	STR	AV:HC	4	1
6748419	SNP	62	2	1	.	x-degenerate	SNP	HC	0	1
6754518	SNP	62	1	1	.	x-degenerate	SNP	HC	0	1
6758183	SNP	62	3	1	.	x-degenerate	SNP	HC	0	1
6762110	Deletion	62	2	1	.	x-degenerate	Deletion	AV:HC	1	1
6762471	Deletion	40	2	1	.	x-degenerate	Deletion	AV	1	2
6762890	SNP	62	28	1	rs9785983	x-degenerate	SNP	HC	0	1
6763143	Insertion	57	1	1	.	x-degenerate	Insertion	AV:HC	1	1
6763143	Deletion	57	3	1	.	x-degenerate	Deletion	AV	1	3
6763705	SNP	62	1	1	.	x-degenerate	SNP	HC	0	1
6766218	Insertion	52	16	1	rs535300476	x-degenerate	Insertion	AV:HC	1	2
6767130	SNP	62	1	1	.	x-degenerate	SNP	HC	0	1
6770253	SNP	22	11	1	.	x-degenerate	SNP	HC	0	4
6770267	SNP	23	11	1	.	x-degenerate	SNP	HC	0	6
6770307	SNP	37	37	1	.	x-degenerate	SNP	HC	0	0
6770325	SNP	38	38	1	.	x-degenerate	SNP	HC	0	0
6770345	SNP	37	37	1	.	x-degenerate	SNP	HC	0	0
6777984	SNP	62	24	1	rs111319412	x-degenerate	SNP	HC	0	1
6780245	SNP	62	2	1	.	x-degenerate	SNP	HC	0	1
6780572	Insertion	42	2	91	.	x-degenerate	Insertion	AV	1	2
6780572	Insertion	42	2	96	.	x-degenerate	Insertion	AV	6	2
6780572	Insertion	42	1	100	.	x-degenerate	Insertion	AV	10	1
6780572	Insertion	42	27	104	.	x-degenerate	Insertion	AV	14	10
6780572	Deletion	42	10	89	.	x-degenerate	Deletion	AV	1	15
6780573	SNP	45	29	21	.	x-degenerate	SNP	AV	0	12
6783488	SNP	62	1	1	.	x-degenerate	SNP	HC	0	1
6784870	SNP	62	4	1	rs7893011	x-degenerate	SNP	HC	0	1
6786597	SNP	62	2	1	.	x-degenerate	SNP	HC	0	1
6787192	SNP	62	2	1	.	x-degenerate	SNP	HC	0	1
6793063	Deletion_Tri-nucleotide	62	4	3	rs553422809	x-degenerate	STR	AV:HC	3	1
6800783	SNP	62	2	1	.	x-degenerate	SNP	HC	0	1
6806424	Deletion	48	13	1	rs112495437	x-degenerate	Deletion	AV:HC	1	11
6806424	Deletion	48	2	2	rs112495437	x-degenerate	Deletion	AV	2	2
6806747	SNP	62	2	1	.	x-degenerate	SNP	HC	0	1
6807768	Deletion	61	1	1	.	x-degenerate	Deletion	AV:HC	1	1
6807802	Deletion	62	1	1	rs377059002	x-degenerate	Deletion	HC	1	1
6809578	SNP	62	24	1	rs17250310	x-degenerate	SNP	HC	0	1
6810058	SNP	62	2	1	.	x-degenerate	SNP	HC	0	1
6813260	SNP	62	2	1	.	x-degenerate	SNP	HC	0	1
6813438	SNP	62	24	1	rs17316192	x-degenerate	SNP	HC	0	1
6813922	SNP	62	2	1	.	x-degenerate	SNP	HC	0	1
6813938	SNP	62	24	1	rs112938890	x-degenerate	SNP	HC	0	1
6814006	SNP	62	1	1	.	x-degenerate	SNP	HC	0	1
6816195	Insertion	60	16	180	.	x-degenerate	Insertion	AV	10	14
6816984	SNP	62	1	1	.	x-degenerate	SNP	HC	0	1
6817819	SNP	62	1	1	.	x-degenerate	SNP	HC	0	1
6818988	SNP	62	1	1	.	x-degenerate	SNP	HC	0	1
6819616	SNP	7	7	1	.	x-degenerate	SNP	HC	0	0
6819716	SNP	62	4	1	rs112412814	x-degenerate	SNP	HC	0	1
6821768	SNP	62	1	1	.	x-degenerate	SNP	HC	0	1
6824788	Deletion	59	6	1	rs574956159	x-degenerate	Deletion	AV:HC	1	4
6826423	Insertion	61	60	11	.	x-degenerate	Insertion	AV	5	1
6833198	SNP	62	30	1	rs9786117	x-degenerate	SNP	HC	0	1
6836066	SNP	62	1	1	.	x-degenerate	SNP	HC	0	1
6839849	SNP	62	62	1	rs9786426	x-degenerate	SNP	HC	0	0
6842569	SNP	62	1	1	.	x-degenerate	SNP	HC	0	1
6848208	SNP	62	1	1	.	x-degenerate	SNP	HC	0	1
6848691	Deletion	62	1	1	.	x-degenerate	Deletion	AV:HC	1	1
6851400	Insertion	62	30	1	rs201040417	x-degenerate	Insertion	AV:HC	1	1
6852564	SNP	62	4	1	.	x-degenerate	SNP	HC	0	4
6853479	SNP	62	4	1	.	x-degenerate	SNP	HC	0	1
6856730	SNP	3	3	1	.	x-degenerate	SNP	HC	0	0
6857141	SNP	4	4	1	.	x-degenerate	SNP	HC	0	0
6859521	Insertion	61	1	1	.	x-degenerate	Insertion	HC	1	1
6864079	SNP	62	2	1	.	x-degenerate	SNP	HC	0	1
6864353	SNP	62	2	1	.	x-degenerate	SNP	HC	0	1
6866827	SNP	2	2	1	.	x-degenerate	SNP	HC	0	0
6869727	SNP	62	2	1	.	x-degenerate	SNP	HC	0	1
6872471	SNP	62	1	1	.	x-degenerate	SNP	HC	0	1
6884115	Deletion	62	2	1	.	x-degenerate	Deletion	AV:HC	1	1
6884564	SNP	62	2	1	.	x-degenerate	SNP	HC	0	1
6885254	SNP	62	1	1	rs373032297	x-degenerate	SNP	HC	0	1
6885262	SNP	62	28	1	rs4498742	x-degenerate	SNP	HC	0	1
6885470	SNP	62	34	1	rs9785971	x-degenerate	SNP	HC	0	1
6889984	Insertion	62	2	1	.	x-degenerate	Insertion	AV:HC	1	1
6895772	Insertion	62	62	1	.	x-degenerate	Insertion	AV	1	0
6897993	SNP	62	34	1	rs56244518	x-degenerate	SNP	HC	0	1
6898074	SNP	62	1	1	.	x-degenerate	SNP	HC	0	1
6901374	SNP	62	1	1	.	x-degenerate	SNP	HC	0	1
6906918	SNP	62	1	1	.	x-degenerate	SNP	HC	0	1
6907379	Deletion	62	1	1	.	x-degenerate	Deletion	AV	1	1
6907541	SNP	62	2	1	.	x-degenerate	SNP	HC	0	1
6909815	SNP	62	2	1	.	x-degenerate	SNP	HC	0	1
6910002	SNP	62	2	1	rs545772780	x-degenerate	SNP	HC	0	1
6912829	Insertion	22	22	8	.	x-degenerate	Insertion	AV	8	0
6912842	Insertion	58	36	15	.	x-degenerate	Insertion	AV	15	16
6917598	SNP	62	2	1	.	x-degenerate	SNP	HC	0	1
6918881	Insertion_Tetra-nucleotide	34	34	4	.	x-degenerate	STR	AV	4	0
6920349	SNP	62	1	1	rs544633994	x-degenerate	SNP	HC	0	1
6924587	Insertion_Mono-nucleotide	10	1	11	.	x-degenerate	STR	AV	11	0
6924589	Complex	50	1	8	.	x-degenerate	Complex	AV	7	1
6926976	Insertion	62	39	101	.	x-degenerate	Insertion	AV	101	18
6929138	SNP	62	1	1	.	x-degenerate	SNP	HC	0	1
6933437	SNP	62	1	1	.	x-degenerate	SNP	HC	0	1
6934946	SNP	62	4	1	rs111982185	x-degenerate	SNP	HC	0	1
6941706	SNP	62	1	1	.	x-degenerate	SNP	HC	0	1
6944658	SNP	62	2	1	rs533219601	x-degenerate	SNP	HC	0	1
6977451	SNP	62	2	1	.	x-degenerate	SNP	HC	0	1
6978239	SNP	62	2	1	.	x-degenerate	SNP	HC	0	1
6978574	SNP	62	1	1	rs190548065	x-degenerate	SNP	HC	0	1
6980519	SNP	62	24	1	rs111526531	x-degenerate	SNP	HC	0	1
6985245	SNP	62	4	1	rs113726889	x-degenerate	SNP	HC	0	1
6986012	SNP	62	24	1	rs113682542	x-degenerate	SNP	HC	0	1
6987298	Insertion	60	2	1	rs369781684	x-degenerate	Insertion	AV:HC	1	2
6988665	Insertion_Tetra-nucleotide	62	2	8	rs201788457	x-degenerate	STR	AV:HC	8	1
6988669	Insertion	62	2	8	.	x-degenerate	Insertion	HC	8	1
6989038	SNP	62	2	1	.	x-degenerate	SNP	HC	0	1
6991155	SNP	62	1	1	.	x-degenerate	SNP	HC	0	1
6993723	SNP	62	2	1	.	x-degenerate	SNP	HC	0	1
6998669	SNP	62	2	1	.	x-degenerate	SNP	HC	0	1
6998878	SNP	62	1	1	.	x-degenerate	SNP	HC	0	1
6999351	SNP	62	1	1	.	x-degenerate	SNP	HC	0	1
6999639	Deletion	49	24	1	.	x-degenerate	Deletion	HC	1	11
6999639	Deletion	49	4	2	.	x-degenerate	Deletion	HC	2	4
6999639	Insertion	49	1	1	.	x-degenerate	Insertion	AV:HC	1	1
7000077	SNP	62	30	1	rs1865680	x-degenerate	SNP	HC	0	1
7000348	SNP	62	1	1	.	x-degenerate	SNP	HC	0	1
7000689	SNP	62	1	1	.	x-degenerate	SNP	HC	0	1
7006074	SNP	62	2	1	.	x-degenerate	SNP	HC	0	1
7009398	SNP	62	2	1	.	x-degenerate	SNP	HC	0	1
7010032	Deletion	43	9	1	.	x-degenerate	Deletion	AV:HC	1	14
7010032	Insertion	43	1	1	.	x-degenerate	Insertion	AV:HC	1	1
7010032	Deletion	43	3	2	.	x-degenerate	Deletion	HC	2	6
7010043	SNP	62	2	1	.	x-degenerate	SNP	HC	0	1
7026250	SNP	62	1	1	.	x-degenerate	SNP	HC	0	1
7027004	Deletion	62	62	1	rs33954448:rs398087968:rs398102266	x-degenerate	Deletion	AV:HC	1	0
7038033	SNP	62	4	1	rs17316227	x-degenerate	SNP	HC	0	1
7038371	SNP	62	1	1	.	x-degenerate	SNP	HC	0	1
7041871	SNP	62	1	1	.	x-degenerate	SNP	HC	0	1
7042394	Deletion	41	8	1	.	x-degenerate	Deletion	AV	1	9
7043340	SNP	62	1	1	.	x-degenerate	SNP	HC	0	1
7043527	Deletion_Tetra-nucleotide	61	24	12	rs559433562	x-degenerate	STR	AV:HC	12	1
7043527	Deletion_Tetra-nucleotide	61	2	4	rs559433562	x-degenerate	STR	AV:HC	4	2
7044951	SNP	62	34	1	rs9786566	x-degenerate	SNP	HC	0	1
7049187	SNP	62	1	1	.	x-degenerate	SNP	HC	0	1
7050494	Deletion	8	1	2	rs59898645	x-degenerate	Deletion	AV	2	0
7050494	Insertion_Mono-nucleotide	8	7	8	.	x-degenerate	STR	AV	8	0
7050828	Deletion_Di-nucleotide	62	24	8	.	x-degenerate	STR	AV:HC	8	1
7050828	Insertion_Di-nucleotide	62	9	2	.	x-degenerate	STR	AV:HC	2	3
7051516	SNP	62	1	1	.	x-degenerate	SNP	HC	0	1
7055484	SNP	62	24	1	rs112548520	x-degenerate	SNP	HC	0	1
7057997	SNP	62	28	1	rs113135566	x-degenerate	SNP	HC	0	1
7058140	SNP	62	1	1	.	x-degenerate	SNP	HC	0	1
7059564	SNP	62	2	1	.	x-degenerate	SNP	HC	0	1
7061598	SNP	62	1	1	.	x-degenerate	SNP	HC	0	1
7062999	SNP	62	28	1	rs72617693	x-degenerate	SNP	HC	0	1
7063659	SNP	62	2	1	.	x-degenerate	SNP	HC	0	1
7063768	SNP	62	1	1	.	x-degenerate	SNP	HC	0	1
7064078	SNP	62	1	1	.	x-degenerate	SNP	HC	0	1
7064613	SNP	62	1	1	.	x-degenerate	SNP	HC	0	1
7064749	SNP	62	62	1	rs7892861	x-degenerate	SNP	HC	0	0
7065798	SNP	62	2	1	.	x-degenerate	SNP	HC	0	1
7066558	SNP	62	2	1	.	x-degenerate	SNP	HC	0	1
7066673	Deletion	48	5	1	.	x-degenerate	Deletion	AV:HC	1	6
7073443	Deletion_Di-nucleotide	23	19	2	.	x-degenerate	STR	HC	2	0
7073443	Insertion_Di-nucleotide	23	4	2	.	x-degenerate	STR	AV:HC	2	0
7075931	Insertion	2	1	1	rs373310348	x-degenerate	Insertion	AV:HC	1	0
7075931	Deletion	2	1	1	.	x-degenerate	Deletion	AV	1	0
7076149	SNP	2	2	1	.	x-degenerate	SNP	HC	0	0
7080075	Insertion	9	9	12	.	x-degenerate	Insertion	AV	12	0
7080123	SNP	62	1	1	.	x-degenerate	SNP	HC	0	1
7085126	SNP	62	2	1	rs558470886	x-degenerate	SNP	HC	0	1
7085161	Deletion_Di-nucleotide	62	29	2	rs35028329:rs548037083	x-degenerate	STR	AV:HC	2	2
7085161	Deletion_Di-nucleotide	62	4	4	rs35028329:rs548037083	x-degenerate	STR	AV:HC	4	1
7087827	SNP	62	4	1	rs113325051	x-degenerate	SNP	HC	0	1
7090984	SNP	62	2	1	.	x-degenerate	SNP	HC	0	1
7092196	Deletion	62	3	1	.	x-degenerate	Deletion	HC	1	3
7092196	Insertion	62	3	1	.	x-degenerate	Insertion	AV:HC	1	3
7098820	SNP	62	2	1	.	x-degenerate	SNP	HC	0	1
7103845	Insertion	61	2	1	.	x-degenerate	Insertion	HC	1	2
7108527	SNP	62	1	1	.	x-degenerate	SNP	HC	0	1
7109062	SNP	62	1	1	.	x-degenerate	SNP	HC	0	1
7111802	Deletion	62	28	1	rs373356150:rs61614997	x-degenerate	Deletion	AV:HC	1	1
7111813	Deletion	62	2	1	.	x-degenerate	Deletion	AV:HC	1	1
7112048	Deletion	8	3	1	.	x-degenerate	Deletion	HC	1	0
7113322	SNP	62	24	1	rs111765926	x-degenerate	SNP	HC	0	1
7115548	Deletion_Di-nucleotide	61	4	2	.	x-degenerate	STR	AV:HC	2	4
7115548	Insertion_Di-nucleotide	61	4	4	.	x-degenerate	STR	AV:HC	4	2
7115548	Insertion_Di-nucleotide	61	6	2	.	x-degenerate	STR	AV:HC	2	4
7118622	SNP	62	5	1	.	x-degenerate	SNP	HC	0	1
7121066	Deletion	7	2	1	.	x-degenerate	Deletion	AV:HC	1	0
7124512	Deletion	27	2	1	.	x-degenerate	Deletion	AV:HC	1	8
7125575	SNP	62	2	1	.	x-degenerate	SNP	HC	0	1
7127842	SNP	62	2	1	.	x-degenerate	SNP	HC	0	1
7128655	Deletion	43	1	1	.	x-degenerate	Deletion	AV:HC	1	1
7129688	SNP	62	1	1	.	x-degenerate	SNP	HC	0	1
7133307	SNP	62	1	1	.	x-degenerate	SNP	HC	0	1
7135593	SNP	7	1	1	.	x-degenerate	SNP	HC	0	0
7135594	SNP	7	6	1	.	x-degenerate	SNP	HC	0	0
7135617	SNP	7	6	1	.	x-degenerate	SNP	HC	0	0
7135627	SNP	7	6	1	.	x-degenerate	SNP	HC	0	0
7136250	SNP	62	28	1	.	x-degenerate	SNP	HC	0	1
7139721	SNP	62	13	1	.	x-degenerate	SNP	HC	0	13
7139738	SNP	29	29	1	.	x-degenerate	SNP	HC	0	0
7139809	SNP	40	29	1	.	x-degenerate	SNP	HC	0	9
7139821	SNP	43	43	1	.	x-degenerate	SNP	HC	0	0
7139838	SNP	14	14	1	.	x-degenerate	SNP	HC	0	0
7140261	Deletion_Tri-nucleotide	58	24	6	.	x-degenerate	STR	AV:HC	6	1
7141146	Deletion	7	1	1	.	x-degenerate	Deletion	AV	1	0
7141146	Deletion	7	1	2	.	x-degenerate	Deletion	AV	2	0
7143472	SNP	2	2	1	.	x-degenerate	SNP	HC	0	0
7143495	SNP	4	4	1	.	x-degenerate	SNP	HC	0	0
7145394	Deletion_Tri-nucleotide	62	1	3	.	x-degenerate	STR	AV:HC	3	1
7146276	SNP	62	2	1	rs35724598	x-degenerate	SNP	HC	0	1
7146572	Insertion	60	1	26	.	x-degenerate	Insertion	AV:HC	26	1
7147307	Complex	56	56	1187	.	x-degenerate	Complex	AV	6	0
7148106	Deletion	30	2	1	.	x-degenerate	Deletion	AV:HC	1	0
7149986	Insertion	7	1	1	.	x-degenerate	Insertion	AV	1	0
7149993	Complex	62	5	3	.	x-degenerate	Complex	AV	10	5
7151026	SNP	62	1	1	.	x-degenerate	SNP	HC	0	1
7151306	Insertion	62	23	1	.	x-degenerate	Insertion	AV:HC	1	2
7153668	Deletion	3	2	1	.	x-degenerate	Deletion	AV:HC	1	0
7153668	Insertion	3	1	1	.	x-degenerate	Insertion	AV	1	0
7154235	SNP	1	1	1	.	x-degenerate	SNP	HC	0	0
7154252	SNP	1	1	1	.	x-degenerate	SNP	HC	0	0
7154261	SNP	1	1	1	.	x-degenerate	SNP	HC	0	0
7154381	SNP	30	23	1	.	x-degenerate	SNP	HC	0	4
7154384	SNP	30	23	1	.	x-degenerate	SNP	HC	0	4
7154392	SNP	31	2	1	.	x-degenerate	SNP	HC	0	2
7154399	SNP	30	5	1	.	x-degenerate	SNP	HC	0	9
7155492	SNP	36	32	1	.	x-degenerate	SNP	HC	0	3
7155506	SNP	36	4	1	.	x-degenerate	SNP	HC	0	4
7156002	SNP	5	5	1	rs113420382	x-degenerate	SNP	HC	0	0
7156719	SNP	4	2	1	.	x-degenerate	SNP	HC	0	0
7156725	SNP	4	2	1	.	x-degenerate	SNP	HC	0	0
7156914	SNP	62	62	1	.	x-degenerate	SNP	HC	0	0
7157292	SNP	62	2	1	.	x-degenerate	SNP	HC	0	1
7159076	SNP	58	2	1	rs7892877	x-degenerate	SNP	HC	0	1
7159462	SNP	62	2	1	.	x-degenerate	SNP	HC	0	1
7159776	SNP	35	1	1	.	x-degenerate	SNP	HC	0	2
7159779	SNP	35	34	1	.	x-degenerate	SNP	HC	0	1
7161428	Deletion_Di-nucleotide	62	1	2	.	x-degenerate	STR	AV:HC	2	1
7162193	SNP	62	1	1	.	x-degenerate	SNP	HC	0	1
7163773	SNP	62	1	1	.	x-degenerate	SNP	HC	0	1
7164527	Insertion	15	15	102	.	x-degenerate	Insertion	AV	102	0
7165199	Deletion	62	1	2	.	x-degenerate	Deletion	HC	2	1
7165199	Deletion	62	26	1	.	x-degenerate	Deletion	AV:HC	1	5
7168134	SNP	62	1	1	.	x-degenerate	SNP	HC	0	1
7169570	SNP	62	1	1	.	x-degenerate	SNP	HC	0	1
7173825	SNP	62	4	1	rs112431827	x-degenerate	SNP	HC	0	1
7178752	SNP	62	2	1	.	x-degenerate	SNP	HC	0	1
7185577	SNP	62	2	1	rs533270637	x-degenerate	SNP	HC	0	1
7190003	Insertion	62	1	1	.	x-degenerate	Insertion	HC	1	1
7191492	SNP	62	2	1	.	x-degenerate	SNP	HC	0	1
7192174	SNP	1	1	1	.	x-degenerate	SNP	HC	0	0
7194506	SNP	62	2	1	.	x-degenerate	SNP	HC	0	1
7195758	SNP	62	2	1	.	x-degenerate	SNP	HC	0	1
7196188	Deletion	62	1	1	.	x-degenerate	Deletion	AV:HC	1	1
7198264	SNP	62	24	1	rs112606109	x-degenerate	SNP	HC	0	1
7199213	SNP	62	1	1	.	x-degenerate	SNP	HC	0	1
7205382	SNP	62	34	1	rs3096835	x-degenerate	SNP	HC	0	1
7207125	SNP	62	24	1	rs112141981	x-degenerate	SNP	HC	0	1
7207199	Deletion	25	5	1	rs35344107	x-degenerate	Deletion	AV:HC	1	1
7207199	Insertion	25	2	1	.	x-degenerate	Insertion	AV	1	1
7208559	SNP	36	36	25	.	x-degenerate	SNP	AV	0	0
7208562	SNP	36	11	29	.	x-degenerate	SNP	AV	0	5
7208564	SNP	36	9	23	.	x-degenerate	SNP	AV	0	5
7208565	SNP	36	11	31	.	x-degenerate	SNP	AV	0	5
7208567	SNP	36	36	21	.	x-degenerate	SNP	AV	0	0
7208571	Insertion	27	11	1	.	x-degenerate	Insertion	AV	1	2
7208571	Insertion_Mono-nucleotide	27	16	7	.	x-degenerate	STR	AV	7	2
7208579	SNP	36	20	12	.	x-degenerate	SNP	AV	0	6
7208812	Insertion_Tetra-nucleotide	62	3	4	rs372639490:rs552315576	x-degenerate	STR	HC	4	2
7210708	SNP	62	4	1	rs113830909	x-degenerate	SNP	HC	0	1
7211570	SNP	62	1	1	.	x-degenerate	SNP	HC	0	1
7213520	SNP	62	34	1	rs9785707	x-degenerate	SNP	HC	0	1
7216494	SNP	62	30	1	rs72617702	x-degenerate	SNP	HC	0	1
7217885	SNP	62	1	1	.	x-degenerate	SNP	HC	0	1
7222721	SNP	62	2	1	.	x-degenerate	SNP	HC	0	1
7224385	SNP	62	4	1	.	x-degenerate	SNP	HC	0	1
7225218	Deletion	61	2	1	.	x-degenerate	Deletion	HC	1	2
7226856	Deletion	12	1	1	.	x-degenerate	Deletion	AV:HC	1	0
7228721	SNP	62	1	1	.	x-degenerate	SNP	HC	0	1
7230861	Deletion	60	8	1	.	x-degenerate	Deletion	AV:HC	1	8
7232321	SNP	62	34	1	rs3116360	x-degenerate	SNP	HC	0	1
7232812	SNP	62	2	1	.	x-degenerate	SNP	HC	0	1
7232880	SNP	62	1	1	.	x-degenerate	SNP	HC	0	1
7232913	Insertion_Mono-nucleotide	1	1	4	.	x-degenerate	STR	AV	4	0
7233731	Deletion	62	24	1	1000Y.7233731	x-degenerate	Deletion	AV:HC	1	1
7233890	SNP	62	2	1	rs552726509	x-degenerate	SNP	HC	0	1
7234997	Deletion_Di-nucleotide	62	2	2	.	x-degenerate	STR	AV:HC	2	1
7234997	Insertion_Di-nucleotide	62	2	2	.	x-degenerate	STR	AV:HC	2	1
7236395	Deletion_Di-nucleotide	62	2	4	rs376729305	x-degenerate	STR	AV:HC	4	1
7237656	SNP	62	1	1	.	x-degenerate	SNP	HC	0	1
7238941	Deletion_Di-nucleotide	6	6	4	.	x-degenerate	STR	HC	4	0
7238968	Deletion	52	1	6	rs376277905	x-degenerate	Deletion	AV	6	1
7238970	Deletion_Di-nucleotide	15	1	2	.	x-degenerate	STR	HC	2	0
7238972	SNP	15	8	17	rs9786499	x-degenerate	SNP	HC	0	2
7238972	Complex	15	5	21	.	x-degenerate	Complex	AV	4	2
7238974	SNP	26	20	90	rs3116351	x-degenerate	SNP	HC	0	4
7238976	SNP	19	17	1	rs199845736	x-degenerate	SNP	HC	0	0
7238978	SNP	13	7	1	.	x-degenerate	SNP	HC	0	2
7239007	SNP	8	6	39	.	x-degenerate	SNP	AV	0	0
7239012	Complex	8	3	455	.	x-degenerate	Complex	AV	0	0
7242477	Deletion	62	2	1	.	x-degenerate	Deletion	AV:HC	1	1
7246199	SNP	2	2	1	.	x-degenerate	SNP	HC	0	0
7247661	SNP	62	2	1	.	x-degenerate	SNP	HC	0	1
7250697	SNP	62	34	1	rs9786150	x-degenerate	SNP	HC	0	1
7251790	SNP	62	62	1	.	x-degenerate	SNP	HC	0	0
7251796	SNP	62	62	1	.	x-degenerate	SNP	HC	0	0
7251805	SNP	62	62	1	.	x-degenerate	SNP	HC	0	0
7251824	SNP	62	62	1	.	x-degenerate	SNP	HC	0	0
7252343	SNP	3	3	1	.	x-degenerate	SNP	HC	0	0
7253980	SNP	62	1	1	.	x-degenerate	SNP	HC	0	1
7254214	SNP	1	1	1	.	x-degenerate	SNP	HC	0	0
7254240	SNP	39	39	1	.	x-degenerate	SNP	HC	0	0
7254254	SNP	39	39	1	.	x-degenerate	SNP	HC	0	0
7255044	SNP	34	34	1	rs9786539	x-degenerate	SNP	HC	0	0
7255045	SNP	34	34	1	rs9786687	x-degenerate	SNP	HC	0	0
7256347	Deletion	47	11	1	.	x-degenerate	Deletion	AV:HC	1	10
7257158	Deletion	44	5	1	.	x-degenerate	Deletion	AV:HC	1	7
7257158	Insertion	44	1	1	.	x-degenerate	Insertion	AV:HC	1	1
7260580	Deletion_Di-nucleotide	61	13	2	.	x-degenerate	STR	AV:HC	2	9
7260580	Deletion_Di-nucleotide	61	1	4	.	x-degenerate	STR	AV:HC	4	1
7263359	SNP	55	55	5	.	x-degenerate	SNP	AV	0	0
7264672	SNP	62	30	1	rs3116338	x-degenerate	SNP	HC	0	1
7265045	Insertion_Tri-nucleotide	62	2	3	.	x-degenerate	STR	AV:HC	3	1
7265945	SNP	62	30	1	rs3116340	x-degenerate	SNP	HC	0	1
7267345	Deletion	31	24	1	.	x-degenerate	Deletion	AV:HC	1	3
7267345	Deletion	31	3	2	.	x-degenerate	Deletion	AV:HC	2	1
7267345	Deletion_Mono-nucleotide	31	3	3	.	x-degenerate	STR	AV:HC	3	5
7268841	Deletion_Di-nucleotide	42	2	4	rs112954727	x-degenerate	STR	AV:HC	4	1
7268841	Deletion_Di-nucleotide	42	40	2	rs112954727	x-degenerate	STR	AV:HC	2	1
7269047	SNP	28	28	1	.	x-degenerate	SNP	HC	0	0
7269159	Deletion_Di-nucleotide	15	10	2	1000Y.7269159	x-degenerate	STR	AV:HC	2	2
7269173	Deletion_Di-nucleotide	15	5	2	.	x-degenerate	STR	HC	2	3
7269236	SNP	2	2	1	.	x-degenerate	SNP	HC	0	0
7271137	Insertion_Di-nucleotide	1	1	2	1000Y.7271137	x-degenerate	STR	AV:HC	2	0
7271567	Deletion	17	6	1	.	x-degenerate	Deletion	AV:HC	1	1
7274007	SNP	62	1	1	.	x-degenerate	SNP	HC	0	1
7274368	SNP	62	2	1	.	x-degenerate	SNP	HC	0	1
7278260	Deletion	28	5	1	.	x-degenerate	Deletion	AV	1	4
7278735	Deletion	2	2	1	.	x-degenerate	Deletion	AV:HC	1	0
7278750	Insertion_Penta-nucleotide	26	24	5	.	x-degenerate	STR	AV	5	1
7279972	Deletion	2	2	1	.	x-degenerate	Deletion	AV:HC	1	0
7281581	Deletion	19	8	1	.	x-degenerate	Deletion	AV:HC	1	7
7284090	SNP	62	1	1	.	x-degenerate	SNP	HC	0	1
7286756	Deletion	16	5	1	.	x-degenerate	Deletion	AV:HC	1	5
7289009	SNP	62	1	1	.	x-degenerate	SNP	HC	0	1
7292545	Insertion	23	3	1	.	x-degenerate	Insertion	AV:HC	1	1
7292545	Deletion	23	1	1	.	x-degenerate	Deletion	HC	1	1
7292566	SNP	40	21	291	.	x-degenerate	SNP	AV	0	7
7292853	Insertion	53	1	1	.	x-degenerate	Insertion	AV:HC	1	1
7292853	Deletion	53	1	1	.	x-degenerate	Deletion	HC	1	1
7292872	Insertion	2	2	95	.	x-degenerate	Insertion	AV	95	0
7293472	Insertion	61	1	1	rs375126989	x-degenerate	Insertion	AV:HC	1	1
7293737	SNP	62	1	1	.	x-degenerate	SNP	HC	0	1
7295248	SNP	2	2	1	.	x-degenerate	SNP	HC	0	0
7295736	SNP	2	2	1	.	x-degenerate	SNP	HC	0	0
7297265	Insertion	24	5	1372	.	x-degenerate	Insertion	HC	1	4
7297265	Deletion	24	1	1370	.	x-degenerate	Deletion	AV	1	0
7297265	Deletion	24	1	1369	.	x-degenerate	Deletion	AV	2	1
7297265	Deletion	24	2	1368	.	x-degenerate	Deletion	AV	3	1
7297652	SNP	62	5	1	rs569025477	x-degenerate	SNP	HC	0	5
7298597	Complex	23	12	1	rs3097099:rs546096218	x-degenerate	Complex	AV	2	0
7299004	SNP	62	2	1	.	x-degenerate	SNP	HC	0	1
7304754	SNP	62	2	1	.	x-degenerate	SNP	HC	0	1
7307259	SNP	1	1	1	.	x-degenerate	SNP	HC	0	0
7307443	SNP	5	5	1	.	x-degenerate	SNP	HC	0	0
7309148	SNP	62	30	1	rs9785710	x-degenerate	SNP	HC	0	1
7317878	Insertion	62	28	1	rs534630544	x-degenerate	Insertion	AV:HC	1	1
7319543	Deletion	62	4	1	.	x-degenerate	Deletion	AV:HC	1	4
7322236	SNP	62	28	1	rs113681144	x-degenerate	SNP	HC	0	1
7322286	SNP	62	2	1	.	x-degenerate	SNP	HC	0	1
7324993	SNP	62	2	1	.	x-degenerate	SNP	HC	0	1
7331140	Deletion	42	1	1	.	x-degenerate	Deletion	AV:HC	1	2
7331589	SNP	62	1	1	.	x-degenerate	SNP	HC	0	1
7331591	SNP	62	1	1	.	x-degenerate	SNP	HC	0	1
7331750	Insertion	62	1	27	.	x-degenerate	Insertion	HC	27	1
7332228	Deletion	53	5	1	.	x-degenerate	Deletion	AV:HC	1	4
7332228	Insertion	53	1	1	.	x-degenerate	Insertion	AV:HC	1	1
7333174	SNP	62	4	1	rs113639531	x-degenerate	SNP	HC	0	1
7335445	Deletion_Di-nucleotide	62	28	2	1000Y.7335445	x-degenerate	STR	AV:HC	2	1
7335926	SNP	61	27	1	rs7892886	x-degenerate	SNP	HC	0	1
7336551	SNP	62	2	1	.	x-degenerate	SNP	HC	0	1
7336666	SNP	62	1	1	.	x-degenerate	SNP	HC	0	1
7338723	SNP	62	2	1	.	x-degenerate	SNP	HC	0	1
7339458	SNP	62	2	1	.	x-degenerate	SNP	HC	0	1
7343514	Deletion_Di-nucleotide	62	1	2	.	x-degenerate	STR	HC	2	1
7343925	Complex	7	2	8	.	x-degenerate	Complex	AV	5	0
7343933	SNP	12	11	23	.	x-degenerate	SNP	AV	0	0
7349121	Deletion	55	5	1	.	x-degenerate	Deletion	AV:HC	1	5
7351204	SNP	62	1	1	.	x-degenerate	SNP	HC	0	1
7352159	Insertion	62	2	1	1000Y.7352159	x-degenerate	Insertion	AV:HC	1	1
7352686	SNP	62	34	1	rs9786755	x-degenerate	SNP	HC	0	1
7353191	Insertion	62	3	166	.	x-degenerate	Insertion	AV	166	3
7355228	Deletion	62	34	1	rs113149949	x-degenerate	Deletion	AV:HC	1	1
7357729	Insertion_Di-nucleotide	2	2	2	.	x-degenerate	STR	AV:HC	2	0
7358252	SNP	2	2	1	.	x-degenerate	SNP	HC	0	0
7367812	Insertion_Tetra-nucleotide	12	10	4	.	x-degenerate	STR	AV	4	1
7368294	SNP	62	2	1	.	x-degenerate	SNP	HC	0	1
7370222	Insertion	60	1	1	.	x-degenerate	Insertion	AV:HC	1	1
7375690	SNP	62	1	1	.	x-degenerate	SNP	HC	0	1
7376034	SNP	62	28	1	rs557382630	x-degenerate	SNP	HC	0	1
7376036	SNP	62	24	1	.	x-degenerate	SNP	HC	0	1
7378133	Deletion	62	2	1	.	x-degenerate	Deletion	AV:HC	1	2
7378685	SNP	11	11	1	rs34001725	x-degenerate	SNP	HC	0	0
7382194	SNP	62	62	1	rs35955169	x-degenerate	SNP	HC	0	0
7382504	Insertion_Di-nucleotide	62	2	2	.	x-degenerate	STR	AV:HC	2	1
7382504	Deletion_Di-nucleotide	62	2	2	.	x-degenerate	STR	AV:HC	2	2
7382504	Deletion_Di-nucleotide	62	4	4	.	x-degenerate	STR	AV:HC	4	1
7388052	Deletion	29	9	1	.	x-degenerate	Deletion	AV:HC	1	3
7388052	Deletion	29	1	2	.	x-degenerate	Deletion	AV	2	0
7388263	SNP	62	1	1	.	x-degenerate	SNP	HC	0	1
7388407	SNP	62	2	1	rs7893035	x-degenerate	SNP	HC	0	1
7389912	SNP	12	1	1	.	x-degenerate	SNP	HC	0	0
7390714	Insertion	7	7	23	.	x-degenerate	Insertion	AV	11	0
7390732	Insertion	62	2	85	.	x-degenerate	Insertion	AV	85	2
7392136	SNP	62	4	1	rs576221565	x-degenerate	SNP	HC	0	1
7394059	SNP	62	2	1	.	x-degenerate	SNP	HC	0	1
7397725	SNP	62	2	1	.	x-degenerate	SNP	HC	0	1
7400996	SNP	62	2	1	rs542360886	x-degenerate	SNP	HC	0	1
7401569	Insertion_Mono-nucleotide	8	8	22	.	x-degenerate	STR	HC	22	0
7403681	SNP	62	1	1	rs556726425	x-degenerate	SNP	HC	0	1
7407164	Deletion_Penta-nucleotide	43	43	5	.	x-degenerate	STR	AV	5	0
7409505	SNP	62	24	1	rs111805364	x-degenerate	SNP	HC	0	1
7414133	Insertion_Tetra-nucleotide	35	33	4	.	x-degenerate	STR	AV	4	1
7414430	SNP	62	2	1	.	x-degenerate	SNP	HC	0	1
7417420	SNP	23	1	5	.	x-degenerate	SNP	AV	0	0
7422466	SNP	62	2	1	.	x-degenerate	SNP	HC	0	1
7428933	SNP	62	1	1	.	x-degenerate	SNP	HC	0	1
7430726	SNP	49	43	1	.	x-degenerate	SNP	HC	0	6
7430749	SNP	49	22	1	.	x-degenerate	SNP	HC	0	19
7430758	SNP	49	49	1	.	x-degenerate	SNP	HC	0	0
7432097	SNP	62	2	1	.	x-degenerate	SNP	HC	0	1
7433645	SNP	62	2	1	.	x-degenerate	SNP	HC	0	1
7433650	SNP	62	24	1	.	x-degenerate	SNP	HC	0	1
7438498	SNP	62	34	1	rs9786097	x-degenerate	SNP	HC	0	1
7439402	SNP	62	1	1	rs544238589	x-degenerate	SNP	HC	0	1
7439453	SNP	62	3	1	rs77380062	x-degenerate	SNP	HC	0	1
7439455	SNP	62	5	1	rs56358686	x-degenerate	SNP	HC	0	2
7439457	SNP	62	3	1	rs201834870	x-degenerate	SNP	HC	0	1
7439535	SNP	62	2	1	.	x-degenerate	SNP	HC	0	1
7442530	Deletion	8	4	1	.	x-degenerate	Deletion	HC	1	0
7443294	Deletion_Tetra-nucleotide	62	7	4	.	x-degenerate	STR	HC	4	3
7443294	Insertion_Tetra-nucleotide	62	2	4	.	x-degenerate	STR	AV:HC	4	1
7443342	Deletion_Tetra-nucleotide	62	28	4	.	x-degenerate	STR	AV:HC	4	4
7443420	Deletion_Tetra-nucleotide	61	32	4	rs373217490	x-degenerate	STR	AV	4	2
7443546	SNP	61	1	1	.	x-degenerate	SNP	HC	0	1
7446425	SNP	62	2	1	.	x-degenerate	SNP	HC	0	1
7447142	SNP	62	1	1	.	x-degenerate	SNP	HC	0	1
7448547	SNP	62	28	1	rs113828375	x-degenerate	SNP	HC	0	1
7449186	SNP	62	2	1	.	x-degenerate	SNP	HC	0	1
7450167	SNP	62	2	1	.	x-degenerate	SNP	HC	0	1
7453289	SNP	62	62	1	rs6530623	x-degenerate	SNP	HC	0	0
7453377	SNP	62	28	1	rs7067238	x-degenerate	SNP	HC	0	1
7455837	SNP	62	4	1	rs111508117	x-degenerate	SNP	HC	0	1
7457372	SNP	62	2	1	rs529936128	x-degenerate	SNP	HC	0	1
7459980	Insertion	62	28	17	rs373488635:rs374154711	x-degenerate	Insertion	AV:HC	17	1
7460249	SNP	62	2	1	.	x-degenerate	SNP	HC	0	1
7460310	Deletion	62	1	1	.	x-degenerate	Deletion	AV:HC	1	1
7467672	Insertion	48	3	1	.	x-degenerate	Insertion	AV:HC	1	4
7467672	Insertion	48	9	2	.	x-degenerate	Insertion	AV:HC	2	2
7467688	Complex	62	2	2387	.	x-degenerate	Complex	AV	8	2
7468642	Deletion_Tetra-nucleotide	5	5	8	rs371381707	x-degenerate	STR	AV:HC	8	0
7468780	SNP	62	1	1	.	x-degenerate	SNP	HC	0	1
7469995	SNP	51	15	1	.	x-degenerate	SNP	HC	0	4
7469995	Complex	51	5	127	.	x-degenerate	Complex	AV	126	5
7470142	Complex	62	5	677	.	x-degenerate	Complex	AV	66	4
7472273	SNP	62	28	1	rs66784623	x-degenerate	SNP	HC	0	1
7479901	SNP	62	4	1	rs541419267	x-degenerate	SNP	HC	0	1
7480729	Deletion_Di-nucleotide	62	1	2	.	x-degenerate	STR	HC	2	1
7480732	SNP	62	1	1	.	x-degenerate	SNP	HC	0	1
7481868	SNP	62	1	1	.	x-degenerate	SNP	HC	0	1
7484436	SNP	62	1	1	.	x-degenerate	SNP	HC	0	1
7487102	SNP	62	1	1	.	x-degenerate	SNP	HC	0	1
7491702	Deletion	3	1	55	rs375374781	x-degenerate	Deletion	HC	2	0
7492381	SNP	62	1	1	.	x-degenerate	SNP	HC	0	1
7493408	Deletion	40	2	1	.	x-degenerate	Deletion	AV:HC	1	1
7494007	Insertion_Di-nucleotide	53	1	2	.	x-degenerate	STR	HC	2	1
7495116	Deletion	31	11	1	.	x-degenerate	Deletion	AV:HC	1	9
7495116	Insertion	31	1	1	.	x-degenerate	Insertion	AV	1	1
7496241	SNP	62	62	1	rs7067275	x-degenerate	SNP	HC	0	0
7496631	SNP	62	2	1	.	x-degenerate	SNP	HC	0	1
7497595	SNP	62	1	1	.	x-degenerate	SNP	HC	0	1
7498163	SNP	62	1	1	.	x-degenerate	SNP	HC	0	1
7499892	Deletion	60	5	1	.	x-degenerate	Deletion	AV:HC	1	5
7501616	SNP	62	2	1	.	x-degenerate	SNP	HC	0	1
7505225	Complex	59	59	590	.	x-degenerate	Complex	AV	10	0
7506974	SNP	62	34	1	rs68092085	x-degenerate	SNP	HC	0	1
7507518	SNP	62	1	1	.	x-degenerate	SNP	HC	0	1
7508231	SNP	62	1	1	.	x-degenerate	SNP	HC	0	1
7509815	SNP	62	2	1	rs570018283	x-degenerate	SNP	HC	0	1
7509864	SNP	62	24	1	rs113237305	x-degenerate	SNP	HC	0	1
7512723	Deletion	62	4	1	rs557867669	x-degenerate	Deletion	AV:HC	1	1
7515810	Insertion	3	3	24	.	x-degenerate	Insertion	AV	24	0
7519355	Insertion_Mono-nucleotide	27	27	6	.	x-degenerate	STR	AV	6	0
7520309	Insertion_Tetra-nucleotide	62	28	4	rs111907966:rs35470479	x-degenerate	STR	AV:HC	4	1
7523068	SNP	62	34	1	rs386828689:rs7067274	x-degenerate	SNP	HC	0	1
7523069	SNP	62	34	1	rs386828689:rs7067249:rs7067274	x-degenerate	SNP	HC	0	1
7523076	SNP	62	34	1	rs7067277	x-degenerate	SNP	HC	0	1
7523093	SNP	62	34	1	rs7067416	x-degenerate	SNP	HC	0	1
7523094	SNP	62	34	1	rs7067391	x-degenerate	SNP	HC	0	1
7523101	SNP	62	34	1	rs7067462	x-degenerate	SNP	HC	0	1
7523120	SNP	62	34	1	rs7067310	x-degenerate	SNP	HC	0	1
7523123	SNP	62	34	1	rs7067408	x-degenerate	SNP	HC	0	1
7524147	Insertion_Di-nucleotide	58	10	4	rs377197187:rs59227459	x-degenerate	STR	AV:HC	4	8
7524147	Insertion_Di-nucleotide	58	14	6	rs377197187:rs59227459	x-degenerate	STR	AV:HC	6	6
7524147	Insertion_Di-nucleotide	58	1	2	rs377197187:rs59227459	x-degenerate	STR	HC	2	1
7524147	Deletion_Di-nucleotide	58	7	2	rs377197187:rs59227459	x-degenerate	STR	AV:HC	2	3
7524147	Deletion_Di-nucleotide	58	3	4	rs377197187:rs59227459	x-degenerate	STR	AV:HC	4	3
7525277	SNP	62	2	1	.	x-degenerate	SNP	HC	0	1
7527488	SNP	62	1	1	.	x-degenerate	SNP	HC	0	1
7536739	Deletion_Tetra-nucleotide	62	2	4	1000Y.7536739	x-degenerate	STR	AV:HC	4	1
7536970	Deletion_Tetra-nucleotide	62	23	8	rs368700762	x-degenerate	STR	AV:HC	8	5
7536970	Deletion_Tetra-nucleotide	62	37	4	rs368700762	x-degenerate	STR	AV:HC	4	3
7536970	Deletion_Tetra-nucleotide	62	1	12	rs368700762	x-degenerate	STR	AV:HC	12	1
7536970	Deletion_Tetra-nucleotide	62	1	20	.	x-degenerate	STR	AV:HC	20	1
7541860	Deletion	15	4	1	.	x-degenerate	Deletion	AV	1	1
7542289	SNP	62	2	1	.	x-degenerate	SNP	HC	0	1
7543596	Deletion_Di-nucleotide	61	3	2	.	x-degenerate	STR	HC	2	3
7549436	Deletion	62	1	1	.	x-degenerate	Deletion	HC	1	1
7552559	SNP	62	2	1	.	x-degenerate	SNP	HC	0	1
7555372	SNP	62	2	1	.	x-degenerate	SNP	HC	0	1
7556496	SNP	62	2	1	.	x-degenerate	SNP	HC	0	1
7559016	SNP	62	1	1	.	x-degenerate	SNP	HC	0	1
7564203	Deletion_Di-nucleotide	61	2	2	rs201011822	x-degenerate	STR	AV:HC	2	2
7564670	SNP	62	2	1	.	x-degenerate	SNP	HC	0	1
7567954	SNP	62	2	1	.	x-degenerate	SNP	HC	0	1
7568892	SNP	62	2	1	.	x-degenerate	SNP	HC	0	1
7570480	SNP	62	28	1	.	x-degenerate	SNP	HC	0	1
7570482	SNP	62	28	1	.	x-degenerate	SNP	HC	0	1
7570760	SNP	9	9	1	.	x-degenerate	SNP	HC	0	0
7571534	SNP	2	2	1	.	x-degenerate	SNP	HC	0	0
7571580	SNP	2	2	1	.	x-degenerate	SNP	HC	0	0
7573874	SNP	62	2	1	.	x-degenerate	SNP	HC	0	1
7575788	SNP	62	1	1	.	x-degenerate	SNP	HC	0	1
7576753	SNP	62	1	1	.	x-degenerate	SNP	HC	0	1
7579431	SNP	2	2	1	.	x-degenerate	SNP	HC	0	0
7579440	SNP	2	2	1	.	x-degenerate	SNP	HC	0	0
7585525	Deletion_Di-nucleotide	14	14	4	rs372312265	x-degenerate	STR	HC	4	0
7591433	SNP	62	28	1	rs2556660	x-degenerate	SNP	HC	0	1
7595996	Deletion	1	1	1	.	x-degenerate	Deletion	AV	1	0
7602661	Insertion	50	50	24	.	x-degenerate	Insertion	AV	24	0
7605270	SNP	2	2	1	.	ampliconic	SNP	HC	0	0
7606216	SNP	62	4	1	.	ampliconic	SNP	HC	0	1
7606333	Deletion_Di-nucleotide	25	4	4	.	ampliconic	STR	AV:HC	4	3
7606333	Deletion_Di-nucleotide	25	19	2	.	ampliconic	STR	AV:HC	2	3
7606333	Deletion_Di-nucleotide	25	2	8	.	ampliconic	STR	AV:HC	8	1
7608535	SNP	28	28	1	.	ampliconic	SNP	HC	0	0
7622499	SNP	1	1	1	.	ampliconic	SNP	HC	0	0
7634454	SNP	2	2	1	.	ampliconic	SNP	HC	0	0
7635810	Deletion_Di-nucleotide	29	9	2	.	ampliconic	STR	HC	2	7
7635810	Deletion_Di-nucleotide	29	1	4	.	ampliconic	STR	AV	4	0
7640302	SNP	62	2	1	.	ampliconic	SNP	HC	0	1
7642761	SNP	62	1	1	.	ampliconic	SNP	HC	0	1
7650047	SNP	62	2	1	.	ampliconic	SNP	HC	0	1
7656785	SNP	62	2	1	.	ampliconic	SNP	HC	0	1
7662772	SNP	62	4	1	.	ampliconic	SNP	HC	0	1
7663155	SNP	62	1	1	.	ampliconic	SNP	HC	0	1
7664235	Deletion_Di-nucleotide	24	22	34	.	ampliconic	STR	AV:HC	34	0
7664235	Deletion_Di-nucleotide	24	1	28	.	ampliconic	STR	AV:HC	28	0
7664247	Insertion	27	4	12	.	ampliconic	Insertion	AV	12	1
7671344	SNP	62	2	1	.	ampliconic	SNP	HC	0	1
7672721	SNP	62	1	1	.	ampliconic	SNP	HC	0	1
7676971	Insertion	62	62	1	rs377661363:rs397758129:rs59185079	ampliconic	Insertion	AV:HC	1	0
7677928	SNP	62	4	1	rs111806931	ampliconic	SNP	HC	0	1
7679288	SNP	62	2	1	rs533385281	ampliconic	SNP	HC	0	1
7680859	SNP	62	30	1	rs2078144	ampliconic	SNP	HC	0	1
7680874	SNP	62	24	1	rs17316597	ampliconic	SNP	HC	0	1
7681404	SNP	62	28	1	rs9786518	ampliconic	SNP	HC	0	1
7684307	SNP	62	2	1	.	ampliconic	SNP	HC	0	1
7686745	Deletion_Di-nucleotide	61	1	10	rs376289200	ampliconic	STR	AV:HC	10	1
7686745	Deletion_Di-nucleotide	61	27	8	rs376289200	ampliconic	STR	AV:HC	8	2
7686745	Deletion_Di-nucleotide	61	6	6	rs376289200	ampliconic	STR	AV:HC	6	7
7686745	Deletion_Di-nucleotide	61	25	4	rs376289200	ampliconic	STR	AV:HC	4	7
7686745	Deletion_Di-nucleotide	61	2	2	.	ampliconic	STR	AV:HC	2	1
7687095	SNP	62	2	1	.	ampliconic	SNP	HC	0	1
7699891	SNP	9	9	1	.	ampliconic	SNP	HC	0	0
7699902	Deletion	35	6	2	.	ampliconic	Deletion	AV	2	7
7702329	SNP	62	28	1	rs113162132	ampliconic	SNP	HC	0	1
7702781	SNP	62	30	1	rs1005041	ampliconic	SNP	HC	0	1
7705104	Insertion_Mono-nucleotide	36	36	6	.	ampliconic	STR	AV	6	0
7705804	SNP	62	2	1	.	ampliconic	SNP	HC	0	1
7707009	SNP	2	2	1	.	ampliconic	SNP	HC	0	0
7707016	SNP	2	2	1	.	ampliconic	SNP	HC	0	0
7709989	SNP	62	3	1	.	ampliconic	SNP	HC	0	3
7710332	SNP	62	24	1	.	ampliconic	SNP	HC	0	1
7710823	SNP	62	2	1	.	ampliconic	SNP	HC	0	1
7710859	SNP	62	2	1	.	ampliconic	SNP	HC	0	1
7714065	Deletion	60	33	1	rs59652048	ampliconic	Deletion	AV:HC	1	3
7714065	Insertion	60	2	1	.	ampliconic	Insertion	AV	1	2
7716960	SNP	62	2	1	.	ampliconic	SNP	HC	0	1
7719911	SNP	62	1	1	.	ampliconic	SNP	HC	0	1
7720500	Complex	56	28	3327	.	ampliconic	Complex	AV	3326	0
7727147	SNP	62	1	1	.	ampliconic	SNP	HC	0	1
7732963	Deletion_Tetra-nucleotide	62	62	4	rs112251975:rs35212588	ampliconic	STR	AV:HC	4	0
7735481	SNP	62	2	1	.	ampliconic	SNP	HC	0	1
7735818	SNP	62	2	1	.	ampliconic	SNP	HC	0	1
7740499	Deletion	54	9	1	.	ampliconic	Deletion	AV:HC	1	10
7740499	Deletion	54	2	2	.	ampliconic	Deletion	AV	2	2
7742879	SNP	62	1	1	.	ampliconic	SNP	HC	0	1
7743631	SNP	62	1	1	.	ampliconic	SNP	HC	0	1
7750049	Deletion_Di-nucleotide	62	1	2	.	ampliconic	STR	HC	2	1
7750049	Insertion_Di-nucleotide	62	2	2	.	ampliconic	STR	AV:HC	2	1
7751424	SNP	62	2	1	.	ampliconic	SNP	HC	0	1
7755398	Deletion	62	1	1	.	ampliconic	Deletion	AV:HC	1	1
7759650	SNP	62	1	1	.	ampliconic	SNP	HC	0	1
7760443	SNP	62	2	1	rs7892900	ampliconic	SNP	HC	0	1
7760859	SNP	62	28	1	rs7892927	ampliconic	SNP	HC	0	1
7763654	Deletion_Di-nucleotide	33	33	2	.	ampliconic	STR	HC	2	0
7764037	SNP	62	1	1	.	ampliconic	SNP	HC	0	1
7772822	Deletion_Penta-nucleotide	62	28	5	1000Y.7772822	ampliconic	STR	AV:HC	5	1
7774782	SNP	62	28	1	rs17250740	ampliconic	SNP	HC	0	1
7775933	SNP	62	1	1	.	ampliconic	SNP	HC	0	1
7777161	Deletion	15	1	1	rs58551305	ampliconic	Deletion	AV:HC	1	0
7777338	SNP	62	2	1	.	ampliconic	SNP	HC	0	1
7778887	Deletion_Di-nucleotide	59	3	2	.	ampliconic	STR	AV:HC	2	3
7778887	Insertion_Di-nucleotide	59	2	2	.	ampliconic	STR	AV:HC	2	1
7779316	SNP	62	30	1	rs7067478	ampliconic	SNP	HC	0	1
7781406	SNP	62	24	1	rs112093808	ampliconic	SNP	HC	0	1
7782346	SNP	62	1	1	.	ampliconic	SNP	HC	0	1
7784803	SNP	62	24	1	rs17316639	ampliconic	SNP	HC	0	1
7788311	SNP	62	24	1	rs111549270	ampliconic	SNP	HC	0	1
7791975	Deletion	62	2	1	.	ampliconic	Deletion	HC	1	2
7792508	Insertion	62	24	1	1000Y.7792508	ampliconic	Insertion	AV:HC	1	1
7803266	Deletion_Di-nucleotide	62	2	2	.	ampliconic	STR	AV:HC	2	2
7803266	Deletion_Di-nucleotide	62	2	4	.	ampliconic	STR	AV:HC	4	1
7803494	SNP	62	30	1	rs35768594	ampliconic	SNP	HC	0	1
7813115	SNP	62	28	1	rs113275440	ampliconic	SNP	HC	0	1
7814205	SNP	62	1	1	.	ampliconic	SNP	HC	0	1
7815017	SNP	62	4	1	rs112284571	ampliconic	SNP	HC	0	1
7815741	SNP	62	1	1	.	ampliconic	SNP	HC	0	1
7818194	SNP	62	1	1	.	ampliconic	SNP	HC	0	1
7820034	SNP	62	2	1	rs528691362	ampliconic	SNP	HC	0	1
7820429	SNP	62	28	1	rs112542642	ampliconic	SNP	HC	0	1
7826225	SNP	62	28	1	rs113793937	ampliconic	SNP	HC	0	1
7832220	SNP	62	2	1	.	ampliconic	SNP	HC	0	1
7843251	SNP	62	1	1	.	ampliconic	SNP	HC	0	1
7844172	SNP	62	1	1	.	ampliconic	SNP	HC	0	1
7844859	SNP	62	1	1	.	ampliconic	SNP	HC	0	1
7844876	SNP	62	28	1	.	ampliconic	SNP	HC	0	1
7846943	Deletion_Tetra-nucleotide	62	15	4	rs35408623:rs371145668:rs542129466	ampliconic	STR	AV:HC	4	4
7846945	SNP	62	28	1	rs9786279	ampliconic	SNP	HC	0	1
7847676	SNP	62	4	1	rs112371548	ampliconic	SNP	HC	0	1
7849589	Insertion	26	5	6	.	ampliconic	Insertion	AV:HC	6	1
7849589	Insertion	26	7	1	.	ampliconic	Insertion	AV	1	1
7849590	Deletion	33	1	55	rs199618451	ampliconic	Deletion	HC	4	1
7849594	SNP	33	18	1	.	ampliconic	SNP	HC	0	1
7849598	SNP	51	1	1	.	ampliconic	SNP	HC	0	1
7849644	Deletion_Tetra-nucleotide	5	5	8	.	ampliconic	STR	AV	8	0
7849746	SNP	62	1	1	.	ampliconic	SNP	HC	0	1
7852599	SNP	62	1	1	.	ampliconic	SNP	HC	0	1
7856207	Deletion	62	4	1	1000Y.7856207	ampliconic	Deletion	AV:HC	1	1
7860303	SNP	62	4	1	.	ampliconic	SNP	HC	0	1
7862289	SNP	62	1	1	.	ampliconic	SNP	HC	0	1
7862438	SNP	62	1	1	rs373775356	ampliconic	SNP	HC	0	1
7862442	SNP	62	1	1	rs202036298	ampliconic	SNP	HC	0	1
7864402	SNP	62	1	1	.	ampliconic	SNP	HC	0	1
7867542	SNP	62	1	1	.	ampliconic	SNP	HC	0	1
7869029	SNP	62	24	1	rs111322536	ampliconic	SNP	HC	0	1
7870008	SNP	62	1	1	.	ampliconic	SNP	HC	0	1
7874075	SNP	62	24	1	rs112121423	ampliconic	SNP	HC	0	1
7876853	SNP	62	2	1	.	ampliconic	SNP	HC	0	1
7879612	SNP	62	1	1	.	ampliconic	SNP	HC	0	1
7880966	SNP	62	24	1	rs112105848	ampliconic	SNP	HC	0	1
7882748	SNP	62	25	1	rs111715702	ampliconic	SNP	HC	0	2
7883142	SNP	62	2	1	.	ampliconic	SNP	HC	0	1
7887494	Deletion	62	2	1	.	ampliconic	Deletion	AV:HC	1	1
7890450	Deletion	38	7	1	.	ampliconic	Deletion	AV:HC	1	8
7890679	Deletion	29	5	1	.	ampliconic	Deletion	AV:HC	1	5
7890679	Deletion	29	1	2	.	ampliconic	Deletion	AV:HC	2	0
7891903	SNP	62	34	1	rs67725629	ampliconic	SNP	HC	0	1
7893731	SNP	62	2	1	.	ampliconic	SNP	HC	0	1
7894906	SNP	62	34	1	rs66917437	ampliconic	SNP	HC	0	1
7898464	SNP	62	1	1	.	ampliconic	SNP	HC	0	1
7898671	SNP	62	34	1	rs9786668	ampliconic	SNP	HC	0	1
7898915	SNP	62	4	1	rs113315673	ampliconic	SNP	HC	0	1
7899781	SNP	62	2	1	.	ampliconic	SNP	HC	0	1
7902458	SNP	62	1	1	.	ampliconic	SNP	HC	0	1
7903090	SNP	62	30	1	rs9785717	ampliconic	SNP	HC	0	1
7905972	SNP	62	24	1	rs112694353	ampliconic	SNP	HC	0	1
7907009	SNP	62	2	1	.	ampliconic	SNP	HC	0	1
7908805	SNP	62	24	1	rs111852898	ampliconic	SNP	HC	0	1
7916658	SNP	62	24	1	rs111450651	ampliconic	SNP	HC	0	1
7921197	SNP	62	1	1	.	ampliconic	SNP	HC	0	1
7924954	SNP	62	1	1	rs531172941	ampliconic	SNP	HC	0	1
7924991	SNP	62	1	1	.	ampliconic	SNP	HC	0	1
7935564	SNP	62	2	1	.	ampliconic	SNP	HC	0	1
7939705	SNP	62	1	1	.	ampliconic	SNP	HC	0	1
7943808	SNP	62	2	1	.	ampliconic	SNP	HC	0	1
7945748	SNP	62	2	1	.	ampliconic	SNP	HC	0	1
7952976	SNP	62	1	1	.	ampliconic	SNP	HC	0	1
7966604	SNP	62	1	1	.	ampliconic	SNP	HC	0	1
7968470	SNP	62	1	1	.	ampliconic	SNP	HC	0	1
7970289	SNP	62	2	1	.	ampliconic	SNP	HC	0	1
7973497	SNP	62	1	1	.	ampliconic	SNP	HC	0	1
7975959	SNP	62	2	1	.	ampliconic	SNP	HC	0	1
7976449	SNP	62	62	1	rs11799125	ampliconic	SNP	HC	0	0
7980002	SNP	62	28	1	rs9792835	ampliconic	SNP	HC	0	1
7984326	SNP	62	2	1	.	ampliconic	SNP	HC	0	1
7984987	SNP	62	28	1	rs113004329	ampliconic	SNP	HC	0	1
7986371	SNP	62	30	1	rs9785868	ampliconic	SNP	HC	0	1
7987211	SNP	62	1	1	.	ampliconic	SNP	HC	0	1
7988459	SNP	62	28	1	rs111774101	ampliconic	SNP	HC	0	1
7988877	SNP	62	2	1	.	ampliconic	SNP	HC	0	1
7995148	SNP	62	34	1	rs9786745	ampliconic	SNP	HC	0	1
7997261	SNP	62	1	1	.	ampliconic	SNP	HC	0	1
8000289	SNP	62	2	1	.	ampliconic	SNP	HC	0	1
8000934	Deletion	62	5	1	rs201841877	ampliconic	Deletion	AV:HC	1	5
8000934	Insertion	62	1	1	.	ampliconic	Insertion	HC	1	1
8001826	Insertion	62	1	1	1000Y.8001826	ampliconic	Insertion	HC	1	1
8006695	SNP	62	2	1	.	ampliconic	SNP	HC	0	1
8011374	SNP	62	4	1	rs7892855	ampliconic	SNP	HC	0	1
8015508	SNP	62	2	1	.	ampliconic	SNP	HC	0	1
8016530	SNP	62	2	1	.	ampliconic	SNP	HC	0	1
8017835	SNP	62	4	1	.	ampliconic	SNP	HC	0	1
8019137	SNP	62	2	1	.	ampliconic	SNP	HC	0	1
8019973	SNP	62	24	1	rs113799951	ampliconic	SNP	HC	0	1
8022873	SNP	62	4	1	rs543236859	ampliconic	SNP	HC	0	1
8023147	SNP	62	34	1	rs1864469	ampliconic	SNP	HC	0	1
8024031	SNP	62	2	1	.	ampliconic	SNP	HC	0	1
8025027	SNP	62	2	1	.	ampliconic	SNP	HC	0	1
8028099	SNP	62	1	1	.	ampliconic	SNP	HC	0	1
8030003	SNP	62	2	1	.	ampliconic	SNP	HC	0	1
8030004	SNP	62	28	1	.	ampliconic	SNP	HC	0	1
8030389	Insertion	23	23	94	.	ampliconic	Insertion	AV	94	0
8030661	SNP	62	2	1	.	ampliconic	SNP	HC	0	1
8031552	SNP	62	2	1	.	ampliconic	SNP	HC	0	1
8032181	SNP	62	2	1	.	ampliconic	SNP	HC	0	1
8032842	SNP	62	34	1	rs67494109	ampliconic	SNP	HC	0	1
8037814	Insertion	62	45	67	.	ampliconic	Insertion	AV	67	13
8039483	Insertion	62	62	1	rs112145021:rs369826019:rs386417761:rs386417762	ampliconic	Insertion	AV:HC	1	0
8041872	SNP	62	1	1	.	ampliconic	SNP	HC	0	1
8042501	SNP	62	1	1	.	ampliconic	SNP	HC	0	1
8049918	SNP	62	28	1	rs9786743	ampliconic	SNP	HC	0	1
8050881	SNP	62	1	1	.	ampliconic	SNP	HC	0	1
8051946	SNP	62	2	1	.	ampliconic	SNP	HC	0	1
8053926	Insertion	62	1	1	1000Y.8053926	ampliconic	Insertion	AV:HC	1	1
8054046	Insertion	62	1	1	.	ampliconic	Insertion	HC	1	1
8054092	SNP	62	28	1	rs113419272	ampliconic	SNP	HC	0	1
8055782	SNP	62	28	1	rs377607910	ampliconic	SNP	HC	0	1
8056001	SNP	1	1	1	.	ampliconic	SNP	HC	0	0
8058504	SNP	62	1	1	.	ampliconic	SNP	HC	0	1
8059043	SNP	62	2	1	.	ampliconic	SNP	HC	0	1
8059045	Insertion	62	62	1	rs398122305:rs75861214	ampliconic	Insertion	AV:HC	1	0
8061022	SNP	62	2	1	.	ampliconic	SNP	HC	0	1
8061828	Insertion	62	47	68	.	ampliconic	Insertion	AV	68	13
8064663	SNP	62	1	1	.	ampliconic	SNP	HC	0	1
8064664	SNP	62	1	1	.	ampliconic	SNP	HC	0	1
8067391	SNP	62	2	1	.	ampliconic	SNP	HC	0	1
8067951	SNP	62	24	1	rs111539540	ampliconic	SNP	HC	0	1
8070120	Deletion	61	1	1	.	ampliconic	Deletion	HC	1	1
8071431	Insertion_Mono-nucleotide	29	29	12	.	ampliconic	STR	AV	12	0
8075543	SNP	62	1	1	.	ampliconic	SNP	HC	0	1
8079628	SNP	62	1	1	.	ampliconic	SNP	HC	0	1
8080660	SNP	62	34	1	rs6655920	ampliconic	SNP	HC	0	1
8080699	SNP	62	1	1	.	ampliconic	SNP	HC	0	1
8081380	SNP	62	1	1	.	ampliconic	SNP	HC	0	1
8081698	SNP	62	1	1	.	ampliconic	SNP	HC	0	1
8081708	SNP	62	1	1	.	ampliconic	SNP	HC	0	1
8089449	SNP	62	2	1	.	ampliconic	SNP	HC	0	1
8091978	SNP	62	34	1	rs9786148	ampliconic	SNP	HC	0	1
8093592	SNP	62	1	1	.	ampliconic	SNP	HC	0	1
8094990	SNP	62	28	1	rs895530	ampliconic	SNP	HC	0	1
8100664	SNP	4	4	1	rs534141629	ampliconic	SNP	HC	0	0
8101135	Insertion	62	4	1	rs535749538	ampliconic	Insertion	AV:HC	1	1
8103464	SNP	62	34	1	rs7892995	ampliconic	SNP	HC	0	1
8106255	SNP	62	2	1	.	ampliconic	SNP	HC	0	1
8115521	SNP	62	1	1	.	ampliconic	SNP	HC	0	1
8115999	Deletion_Mono-nucleotide	8	3	3	.	ampliconic	STR	AV	3	1
8115999	Deletion	8	2	2	.	ampliconic	Deletion	AV	2	2
8115999	Deletion	8	1	1	.	ampliconic	Deletion	AV	1	0
8116667	SNP	12	6	1	.	ampliconic	SNP	HC	0	0
8116680	SNP	9	9	1	.	ampliconic	SNP	HC	0	0
8116753	SNP	1	1	1	.	ampliconic	SNP	HC	0	0
8117451	SNP	14	14	1	.	ampliconic	SNP	HC	0	0
8117518	SNP	62	1	1	.	ampliconic	SNP	HC	0	1
8120058	Deletion	62	4	1	.	ampliconic	Deletion	AV:HC	1	4
8120878	SNP	62	1	1	.	ampliconic	SNP	HC	0	1
8120952	SNP	62	1	1	.	ampliconic	SNP	HC	0	1
8124441	SNP	62	1	1	.	ampliconic	SNP	HC	0	1
8128397	SNP	62	2	1	.	ampliconic	SNP	HC	0	1
8128477	SNP	62	2	1	.	ampliconic	SNP	HC	0	1
8128727	SNP	62	28	1	rs9785776	ampliconic	SNP	HC	0	1
8134710	SNP	1	1	1	.	ampliconic	SNP	HC	0	0
8136220	SNP	52	52	1	.	ampliconic	SNP	HC	0	0
8136257	SNP	52	52	1	.	ampliconic	SNP	HC	0	0
8136265	SNP	49	49	1	.	ampliconic	SNP	HC	0	0
8136318	SNP	59	59	1	.	ampliconic	SNP	HC	0	0
8136327	SNP	59	59	1	.	ampliconic	SNP	HC	0	0
8136341	SNP	59	59	1	.	ampliconic	SNP	HC	0	0
8136350	SNP	59	59	1	.	ampliconic	SNP	HC	0	0
8136359	SNP	18	18	1	.	ampliconic	SNP	HC	0	0
8136873	SNP	62	62	1	.	ampliconic	SNP	HC	0	0
8136887	SNP	62	62	1	.	ampliconic	SNP	HC	0	0
8141278	SNP	62	2	1	.	ampliconic	SNP	HC	0	1
8141857	SNP	62	2	1	.	ampliconic	SNP	HC	0	1
8148922	Insertion	1	1	7	.	ampliconic	Insertion	AV	5	0
8149486	Insertion_Tetra-nucleotide	62	34	4	rs371249007:rs373992847	ampliconic	STR	AV:HC	4	1
8150011	SNP	62	1	1	.	ampliconic	SNP	HC	0	1
8152913	SNP	62	2	1	.	ampliconic	SNP	HC	0	1
8156721	SNP	62	1	1	.	ampliconic	SNP	HC	0	1
8158878	Deletion	54	2	1	.	ampliconic	Deletion	AV	1	2
8159818	SNP	62	30	1	rs77452380	ampliconic	SNP	HC	0	1
8175886	SNP	62	3	1	.	ampliconic	SNP	HC	0	3
8175887	SNP	62	3	1	.	ampliconic	SNP	HC	0	3
8175913	Insertion_Di-nucleotide	62	3	2	1000Y.8175913	ampliconic	STR	HC	2	3
8175931	SNP	62	3	1	.	ampliconic	SNP	HC	0	3
8175953	SNP	62	3	1	.	ampliconic	SNP	HC	0	3
8178690	SNP	62	28	1	rs17250803	ampliconic	SNP	HC	0	1
8182953	SNP	62	30	1	rs9786915	ampliconic	SNP	HC	0	1
8183949	SNP	62	1	1	.	ampliconic	SNP	HC	0	1
8184321	SNP	62	2	1	.	ampliconic	SNP	HC	0	1
8185169	SNP	62	1	1	.	ampliconic	SNP	HC	0	1
8185553	SNP	62	4	1	rs113782794	ampliconic	SNP	HC	0	1
8188691	SNP	62	2	1	.	ampliconic	SNP	HC	0	1
8190020	SNP	62	2	1	.	ampliconic	SNP	HC	0	1
8190401	Deletion_Tri-nucleotide	62	1	3	.	ampliconic	STR	HC	3	1
8195233	SNP	62	1	1	.	ampliconic	SNP	HC	0	1
8196899	SNP	62	1	1	.	ampliconic	SNP	HC	0	1
8197551	SNP	4	4	1	.	ampliconic	SNP	HC	0	0
8197622	Insertion	18	15	1	.	ampliconic	Insertion	AV	1	2
8197632	SNP	18	7	1	.	ampliconic	SNP	HC	0	3
8197639	SNP	18	18	1	.	ampliconic	SNP	HC	0	0
8198934	SNP	62	1	1	.	ampliconic	SNP	HC	0	1
8199407	SNP	62	24	1	rs112914482	ampliconic	SNP	HC	0	1
8199742	SNP	62	3	1	.	ampliconic	SNP	HC	0	1
8202491	SNP	62	34	1	rs9786242	ampliconic	SNP	HC	0	1
8207895	Deletion	60	14	1	.	ampliconic	Deletion	AV:HC	1	14
8207895	Insertion	60	1	1	rs572959178	ampliconic	Insertion	AV:HC	1	1
8214859	SNP	62	2	1	.	ampliconic	SNP	HC	0	1
8215008	SNP	62	1	1	.	ampliconic	SNP	HC	0	1
8216861	SNP	62	2	1	.	ampliconic	SNP	HC	0	1
8217475	Insertion	30	30	51	.	ampliconic	Insertion	AV	51	0
8218774	SNP	62	62	1	rs13305092	ampliconic	SNP	HC	0	0
8219437	SNP	62	1	1	.	ampliconic	SNP	HC	0	1
8220132	Deletion	44	11	1	.	ampliconic	Deletion	AV:HC	1	18
8220132	Insertion	44	2	1	.	ampliconic	Insertion	AV:HC	1	4
8220580	SNP	62	1	1	.	ampliconic	SNP	HC	0	1
8220655	SNP	62	1	1	.	ampliconic	SNP	HC	0	1
8226411	Deletion	49	10	24	.	ampliconic	Deletion	AV	24	7
8226411	Deletion	49	29	48	.	ampliconic	Deletion	AV	48	10
8226590	SNP	62	2	1	rs111213695	ampliconic	SNP	HC	0	1
8227616	SNP	61	24	1	.	ampliconic	SNP	HC	0	1
8228713	SNP	62	28	1	rs9306847	ampliconic	SNP	HC	0	1
8229160	SNP	62	24	1	.	ampliconic	SNP	HC	0	1
8231478	SNP	62	2	1	.	ampliconic	SNP	HC	0	1
8233529	SNP	62	2	1	.	ampliconic	SNP	HC	0	1
8235282	SNP	62	24	1	rs111535002	ampliconic	SNP	HC	0	1
8235415	SNP	62	2	1	.	ampliconic	SNP	HC	0	1
8240315	Deletion	61	2	1	.	ampliconic	Deletion	HC	1	2
8240681	SNP	62	24	1	rs17316702	ampliconic	SNP	HC	0	1
8241701	Insertion_Tri-nucleotide	62	1	3	.	ampliconic	STR	AV:HC	3	1
8241701	SNP	62	1	1	.	ampliconic	SNP	HC	0	1
8241737	Deletion_Tri-nucleotide	62	2	3	.	ampliconic	STR	AV:HC	3	1
8242479	SNP	62	34	1	rs60309316	ampliconic	SNP	HC	0	1
8244783	SNP	62	3	1	.	ampliconic	SNP	HC	0	1
8244960	Insertion	62	1	1	.	ampliconic	Insertion	AV:HC	1	1
8245324	SNP	62	1	1	.	ampliconic	SNP	HC	0	1
8247971	SNP	62	2	1	.	ampliconic	SNP	HC	0	1
8251012	Deletion	58	5	1	rs372464956:rs76711694	ampliconic	Deletion	AV:HC	1	7
8251012	Insertion	58	1	1	rs372464956:rs76711694	ampliconic	Insertion	AV:HC	1	1
8251365	SNP	62	2	1	rs571275235	ampliconic	SNP	HC	0	1
8251448	Deletion	62	1	1	rs375734305	ampliconic	Deletion	HC	1	1
8256879	Deletion	44	2	1	.	ampliconic	Deletion	HC	1	2
8256968	Deletion_Tetra-nucleotide	29	4	4	rs200162797:rs368194008	ampliconic	STR	AV:HC	4	3
8257009	Insertion	54	1	9	.	ampliconic	Insertion	AV	9	1
8258690	SNP	62	2	1	.	ampliconic	SNP	HC	0	1
8261340	Insertion	62	2	1	.	ampliconic	Insertion	AV:HC	1	1
8262469	SNP	62	2	1	rs530670545	ampliconic	SNP	HC	0	1
8263201	SNP	62	2	1	rs577291712	ampliconic	SNP	HC	0	1
8266663	SNP	62	28	1	rs7893084	ampliconic	SNP	HC	0	1
8275433	Deletion_Tetra-nucleotide	62	28	4	rs368060836	ampliconic	STR	AV:HC	4	1
8279266	SNP	62	2	1	.	ampliconic	SNP	HC	0	1
8280410	SNP	62	2	1	.	ampliconic	SNP	HC	0	1
8280828	SNP	62	2	1	rs34703625	ampliconic	SNP	HC	0	1
8281307	SNP	62	34	1	rs9786882	ampliconic	SNP	HC	0	1
8285675	SNP	62	2	1	.	ampliconic	SNP	HC	0	1
8286093	Insertion	44	1	1	.	ampliconic	Insertion	AV:HC	1	3
8286093	Deletion	44	6	1	.	ampliconic	Deletion	AV:HC	1	10
8287487	SNP	62	1	1	.	ampliconic	SNP	HC	0	1
8289315	SNP	62	1	1	.	ampliconic	SNP	HC	0	1
8291355	SNP	62	1	1	.	ampliconic	SNP	HC	0	1
8293805	SNP	62	2	1	.	ampliconic	SNP	HC	0	1
8295207	SNP	62	2	1	.	ampliconic	SNP	HC	0	1
8302795	SNP	62	2	1	.	ampliconic	SNP	HC	0	1
8306676	SNP	35	7	1	.	ampliconic	SNP	HC	0	6
8306685	SNP	36	29	1	.	ampliconic	SNP	HC	0	6
8307090	SNP	62	1	1	.	ampliconic	SNP	HC	0	1
8307467	SNP	9	8	1	.	ampliconic	SNP	HC	0	1
8307477	SNP	9	1	1	.	ampliconic	SNP	HC	0	1
8307759	SNP	62	62	1	.	ampliconic	SNP	HC	0	0
8308229	SNP	2	1	1	.	ampliconic	SNP	HC	0	0
8312453	SNP	62	1	1	.	ampliconic	SNP	HC	0	1
8313165	Insertion	3	3	21	.	ampliconic	Insertion	AV	21	0
8313166	Insertion	30	30	1001	.	ampliconic	Insertion	AV	4	0
8314164	Deletion	44	6	2	.	ampliconic	Deletion	AV:HC	2	9
8314164	Deletion	44	10	1	.	ampliconic	Deletion	AV:HC	1	11
8314164	Deletion_Mono-nucleotide	44	1	3	.	ampliconic	STR	AV	3	1
8314164	Insertion_Mono-nucleotide	44	6	4	.	ampliconic	STR	AV	4	8
8316284	Deletion	62	62	18	rs36209058	ampliconic	Deletion	AV:HC	18	0
8316914	SNP	62	4	1	.	ampliconic	SNP	HC	0	1
8317054	SNP	62	1	1	.	ampliconic	SNP	HC	0	1
8322274	SNP	62	2	1	.	ampliconic	SNP	HC	0	1
8323697	SNP	62	1	1	.	ampliconic	SNP	HC	0	1
8325280	SNP	62	2	1	.	ampliconic	SNP	HC	0	1
8326269	SNP	62	34	1	rs9786671	ampliconic	SNP	HC	0	1
8332728	SNP	62	2	1	.	ampliconic	SNP	HC	0	1
8333515	SNP	62	2	1	.	ampliconic	SNP	HC	0	1
8335521	SNP	62	1	1	.	ampliconic	SNP	HC	0	1
8335939	SNP	62	1	1	.	ampliconic	SNP	HC	0	1
8336689	Deletion_Di-nucleotide	62	4	2	1000Y.8336689	ampliconic	STR	AV:HC	2	1
8343141	SNP	62	4	1	rs7067337	ampliconic	SNP	HC	0	1
8344779	SNP	62	4	1	rs113524309	ampliconic	SNP	HC	0	1
8346737	Deletion	62	2	21	.	ampliconic	Deletion	AV:HC	21	1
8346786	SNP	62	34	1	rs9786291	ampliconic	SNP	HC	0	1
8346836	Insertion_Tetra-nucleotide	31	3	4	.	ampliconic	STR	AV	4	3
8346840	Insertion	10	2	84	.	ampliconic	Insertion	AV	84	0
8348365	Insertion	13	12	35	.	ampliconic	Insertion	AV	11	0
8353187	Deletion	55	52	1	rs201445812	ampliconic	Deletion	AV:HC	1	3
8354258	SNP	62	28	1	rs112121282	ampliconic	SNP	HC	0	1
8356809	SNP	62	1	1	.	ampliconic	SNP	HC	0	1
8356867	SNP	62	2	1	.	ampliconic	SNP	HC	0	1
8363786	Insertion	62	2	1	.	ampliconic	Insertion	AV:HC	1	1
8364911	Deletion	62	62	8	rs36233028	ampliconic	Deletion	AV:HC	8	0
8365145	SNP	62	34	1	rs9786207	ampliconic	SNP	HC	0	1
8368150	Complex	1	1	1	.	ampliconic	Complex	AV	4	0
8371449	SNP	62	1	1	.	ampliconic	SNP	HC	0	1
8373930	SNP	62	1	1	.	ampliconic	SNP	HC	0	1
8377004	SNP	62	4	1	rs111731595	ampliconic	SNP	HC	0	1
8388046	SNP	62	2	1	.	ampliconic	SNP	HC	0	1
8388941	SNP	62	2	1	.	ampliconic	SNP	HC	0	1
8389620	SNP	62	28	1	rs66524666	ampliconic	SNP	HC	0	1
8391905	SNP	62	1	1	.	ampliconic	SNP	HC	0	1
8394051	SNP	62	28	1	rs112905925	ampliconic	SNP	HC	0	1
8394841	SNP	62	1	1	.	ampliconic	SNP	HC	0	1
8394891	SNP	62	1	1	.	ampliconic	SNP	HC	0	1
8395949	SNP	62	1	1	.	ampliconic	SNP	HC	0	1
8399082	SNP	62	4	1	.	ampliconic	SNP	HC	0	1
8399816	SNP	62	28	1	rs112444690	ampliconic	SNP	HC	0	1
8406530	Insertion	62	1	1	.	ampliconic	Insertion	AV	1	1
8406618	SNP	62	24	1	rs111569627	ampliconic	SNP	HC	0	1
8410587	SNP	62	28	1	rs9782806	ampliconic	SNP	HC	0	1
8413100	SNP	62	2	1	.	ampliconic	SNP	HC	0	1
8413738	Deletion	60	7	1	.	ampliconic	Deletion	AV:HC	1	7
8420774	Insertion_Mono-nucleotide	21	11	11	.	ampliconic	STR	AV	11	1
8420774	Insertion_Mono-nucleotide	21	7	16	.	ampliconic	STR	AV	16	0
8420774	Insertion_Mono-nucleotide	21	2	21	.	ampliconic	STR	AV	21	0
8420795	Deletion	52	23	38	.	ampliconic	Deletion	AV	4	16
8420798	Deletion	52	1	496	.	ampliconic	Deletion	AV	2	2
8420951	SNP	62	1	1	.	ampliconic	SNP	HC	0	1
8422873	Insertion	62	1	1	.	ampliconic	Insertion	AV:HC	1	1
8422910	SNP	62	28	1	rs7067460	ampliconic	SNP	HC	0	1
8428222	Deletion	61	10	1	.	ampliconic	Deletion	AV:HC	1	11
8428222	Insertion	61	1	1	.	ampliconic	Insertion	AV:HC	1	1
8428400	SNP	62	34	1	rs1813889	ampliconic	SNP	HC	0	1
8428410	SNP	62	2	1	.	ampliconic	SNP	HC	0	1
8428859	SNP	62	1	1	.	ampliconic	SNP	HC	0	1
8440650	Insertion	62	62	69	.	ampliconic	Insertion	AV	69	0
8444218	SNP	62	1	1	.	ampliconic	SNP	HC	0	1
8446123	Insertion	61	61	16	.	ampliconic	Insertion	AV	16	0
8453394	Insertion	57	3	1	.	ampliconic	Insertion	AV:HC	1	4
8454768	SNP	62	1	1	.	ampliconic	SNP	HC	0	1
8454786	SNP	62	1	1	.	ampliconic	SNP	HC	0	1
8455112	SNP	62	24	1	.	ampliconic	SNP	HC	0	1
8456551	SNP	62	24	1	.	ampliconic	SNP	HC	0	1
8458267	SNP	2	2	1	.	ampliconic	SNP	HC	0	0
8458577	SNP	62	28	1	rs9786205	ampliconic	SNP	HC	0	1
8461086	SNP	62	5	1	.	ampliconic	SNP	HC	0	1
8462172	SNP	62	1	1	.	ampliconic	SNP	HC	0	1
8465416	SNP	62	4	1	rs112501763	ampliconic	SNP	HC	0	1
8465439	Insertion	27	1	220	.	ampliconic	Insertion	AV	51	0
8465481	SNP	3	3	1	.	ampliconic	SNP	HC	0	0
8465552	Insertion	23	23	6	.	ampliconic	Insertion	HC	6	0
8465585	SNP	1	1	10	rs28396219	ampliconic	SNP	HC	0	0
8465588	SNP	1	1	1	.	ampliconic	SNP	HC	0	0
8465591	SNP	1	1	1	.	ampliconic	SNP	HC	0	0
8466834	SNP	62	28	1	rs9785740	ampliconic	SNP	HC	0	1
8473833	Insertion	62	1	1	.	ampliconic	Insertion	AV:HC	1	1
8475738	SNP	62	1	1	.	ampliconic	SNP	HC	0	1
8477866	SNP	62	2	1	.	ampliconic	SNP	HC	0	1
8477998	SNP	62	2	1	.	ampliconic	SNP	HC	0	1
8480534	SNP	62	2	1	.	ampliconic	SNP	HC	0	1
8480670	SNP	62	2	1	.	ampliconic	SNP	HC	0	1
8481633	SNP	62	24	1	.	ampliconic	SNP	HC	0	1
8481634	SNP	62	24	1	.	ampliconic	SNP	HC	0	1
8485409	SNP	62	2	1	.	ampliconic	SNP	HC	0	1
8486137	Insertion	62	2	1	.	ampliconic	Insertion	AV:HC	1	2
8490727	SNP	62	1	1	.	ampliconic	SNP	HC	0	1
8494345	SNP	62	1	1	.	ampliconic	SNP	HC	0	1
8494628	SNP	62	2	1	rs545355784	ampliconic	SNP	HC	0	1
8497557	SNP	62	2	1	.	ampliconic	SNP	HC	0	1
8499579	Insertion	62	62	1	rs398087969:rs398102267:rs75105845	ampliconic	Insertion	AV:HC	1	0
8509868	Insertion_Di-nucleotide	62	1	2	rs61573993	ampliconic	STR	AV:HC	2	1
8511283	Deletion_Tri-nucleotide	62	1	3	.	ampliconic	STR	HC	3	1
8511536	Deletion_Di-nucleotide	61	28	4	rs199808690:rs59674905	ampliconic	STR	AV:HC	4	1
8511536	Deletion_Di-nucleotide	61	3	2	rs199808690:rs59674905	ampliconic	STR	HC	2	3
8511536	Insertion_Di-nucleotide	61	1	4	rs199808690:rs59674905	ampliconic	STR	HC	4	1
8511898	SNP	62	2	1	.	ampliconic	SNP	HC	0	1
8514087	SNP	62	1	1	.	ampliconic	SNP	HC	0	1
8514224	SNP	62	28	1	rs7893115	ampliconic	SNP	HC	0	1
8516393	SNP	62	4	1	rs565064087	ampliconic	SNP	HC	0	1
8518171	SNP	62	2	1	.	ampliconic	SNP	HC	0	1
8518214	SNP	62	24	1	rs111312974	ampliconic	SNP	HC	0	1
8521279	SNP	62	2	1	.	ampliconic	SNP	HC	0	1
8524185	SNP	62	4	1	.	ampliconic	SNP	HC	0	1
8525492	Insertion_Tetra-nucleotide	62	26	4	.	ampliconic	STR	AV:HC	4	3
8525560	SNP	62	2	1	.	ampliconic	SNP	HC	0	1
8527188	Deletion	62	2	18	.	ampliconic	Deletion	AV:HC	18	1
8528813	SNP	62	2	1	.	ampliconic	SNP	HC	0	1
8530496	Deletion	62	2	1	.	ampliconic	Deletion	HC	1	2
8530799	Deletion	13	1	1	.	ampliconic	Deletion	AV:HC	1	0
8532859	Deletion	61	1	1	.	ampliconic	Deletion	AV:HC	1	1
8533042	Deletion	62	2	1	.	ampliconic	Deletion	HC	1	2
8533622	SNP	62	1	1	.	ampliconic	SNP	HC	0	1
8537910	SNP	62	2	1	.	ampliconic	SNP	HC	0	1
8539561	Insertion	62	62	1	rs397745712:rs58404629	ampliconic	Insertion	AV:HC	1	0
8540715	Deletion	62	2	1	.	ampliconic	Deletion	AV:HC	1	1
8542975	SNP	62	1	1	.	ampliconic	SNP	HC	0	1
8543161	SNP	62	34	1	rs9786639	ampliconic	SNP	HC	0	1
8543404	SNP	62	2	1	.	ampliconic	SNP	HC	0	1
8544993	Insertion_Penta-nucleotide	62	22	15	rs377525099	ampliconic	STR	AV:HC	15	2
8544993	Insertion_Penta-nucleotide	62	12	10	rs377525099	ampliconic	STR	AV:HC	10	3
8548017	SNP	62	30	1	rs9786304	ampliconic	SNP	HC	0	1
8548340	SNP	62	2	1	.	ampliconic	SNP	HC	0	1
8548938	SNP	62	4	1	rs112563164	ampliconic	SNP	HC	0	1
8549464	Deletion	60	2	1	.	ampliconic	Deletion	AV:HC	1	3
8549924	Insertion	62	1	1	.	ampliconic	Insertion	AV:HC	1	1
8552890	SNP	62	1	1	.	ampliconic	SNP	HC	0	1
8554312	SNP	62	1	1	.	ampliconic	SNP	HC	0	1
8554828	Deletion	44	16	1	rs139477177:rs145997298	ampliconic	Deletion	AV:HC	1	15
8557424	SNP	62	1	1	.	ampliconic	SNP	HC	0	1
8559105	SNP	62	1	1	.	ampliconic	SNP	HC	0	1
8559175	SNP	62	2	1	rs7067457	ampliconic	SNP	HC	0	1
8560903	Deletion_Mono-nucleotide	1	1	3	.	ampliconic	STR	AV	3	0
8563187	Deletion	12	4	1	.	ampliconic	Deletion	AV	1	0
8564535	SNP	62	2	1	.	ampliconic	SNP	HC	0	1
8571179	Insertion	62	60	1	rs34290672:rs397897119	ampliconic	Insertion	AV:HC	1	2
8571501	SNP	62	34	1	rs67541529	ampliconic	SNP	HC	0	1
8574530	Deletion	56	3	1	.	ampliconic	Deletion	HC	1	3
8574762	SNP	62	1	1	.	ampliconic	SNP	HC	0	1
8575291	SNP	62	4	1	rs570890377	ampliconic	SNP	HC	0	1
8576984	Deletion	62	35	1	rs112139997:rs201905453	ampliconic	Deletion	AV:HC	1	2
8584151	Deletion	47	3	1	rs374870915	ampliconic	Deletion	AV:HC	1	2
8587489	SNP	62	2	1	.	ampliconic	SNP	HC	0	1
8588960	SNP	62	1	1	.	ampliconic	SNP	HC	0	1
8594023	Deletion_Mono-nucleotide	2	1	11	.	ampliconic	STR	AV:HC	11	0
8594023	Insertion_Mono-nucleotide	2	1	14	.	ampliconic	STR	AV	14	0
8595827	SNP	62	4	1	rs111923872	ampliconic	SNP	HC	0	1
8595951	SNP	62	2	1	.	ampliconic	SNP	HC	0	1
8597124	SNP	62	28	1	rs113909671	ampliconic	SNP	HC	0	1
8597542	SNP	62	3	1	.	ampliconic	SNP	HC	0	1
8597555	SNP	62	2	1	.	ampliconic	SNP	HC	0	1
8597893	Deletion_Di-nucleotide	62	5	2	rs569621562	ampliconic	STR	AV:HC	2	3
8597893	Insertion_Di-nucleotide	62	6	2	.	ampliconic	STR	AV:HC	2	4
8598108	Insertion_Penta-nucleotide	62	30	5	rs111690507:rs58571108	ampliconic	STR	AV:HC	5	1
8598201	Insertion	62	2	1	.	ampliconic	Insertion	HC	1	1
8598611	SNP	62	28	1	rs112425015	ampliconic	SNP	HC	0	1
8599277	SNP	62	2	1	.	ampliconic	SNP	HC	0	1
8599304	SNP	62	2	1	.	ampliconic	SNP	HC	0	1
8599413	SNP	62	2	1	rs373742397	ampliconic	SNP	HC	0	1
8600038	Insertion	61	61	31	.	ampliconic	Insertion	AV	31	0
8601485	SNP	62	1	1	.	ampliconic	SNP	HC	0	1
8605068	SNP	62	4	1	.	ampliconic	SNP	HC	0	1
8607599	Insertion	62	23	1	1000Y.8607599	ampliconic	Insertion	AV:HC	1	2
8607599	Insertion	62	1	2	.	ampliconic	Insertion	AV:HC	2	1
8608400	SNP	62	1	1	.	ampliconic	SNP	HC	0	1
8611204	SNP	62	2	1	rs34067396	ampliconic	SNP	HC	0	1
8611595	SNP	62	24	1	rs111771066	ampliconic	SNP	HC	0	1
8613926	Insertion	61	1	1	.	ampliconic	Insertion	HC	1	1
8614994	SNP	62	2	1	rs558472529	ampliconic	SNP	HC	0	1
8616371	SNP	62	2	1	rs574704658	ampliconic	SNP	HC	0	1
8616565	SNP	62	28	1	rs112684210	ampliconic	SNP	HC	0	1
8617636	SNP	62	28	1	rs112106288	ampliconic	SNP	HC	0	1
8622558	SNP	62	2	1	.	ampliconic	SNP	HC	0	1
8623160	SNP	62	1	1	.	ampliconic	SNP	HC	0	1
8623745	SNP	62	1	1	.	ampliconic	SNP	HC	0	1
8624789	Insertion	62	24	36	1000Y.8624789	ampliconic	Insertion	AV:HC	36	1
8624981	SNP	62	2	1	rs549247397	ampliconic	SNP	HC	0	1
8626438	SNP	62	2	1	.	ampliconic	SNP	HC	0	1
8630297	Deletion	50	7	1	.	ampliconic	Deletion	HC	1	5
8630872	Insertion	62	34	1	rs397947306:rs398087970:rs57497003	ampliconic	Insertion	AV:HC	1	1
8633648	Deletion_Tri-nucleotide	29	6	9	rs148100085:rs569258248	ampliconic	STR	AV:HC	9	2
8633648	Deletion_Tri-nucleotide	29	13	6	rs148100085:rs569258248	ampliconic	STR	AV:HC	6	2
8633648	Deletion_Tri-nucleotide	29	10	12	rs148100085:rs569258248	ampliconic	STR	AV:HC	12	2
8634195	SNP	62	34	1	rs9786140	ampliconic	SNP	HC	0	1
8636157	Deletion_Di-nucleotide	62	4	2	.	ampliconic	STR	AV:HC	2	3
8636185	SNP	62	28	1	.	ampliconic	SNP	HC	0	1
8636836	SNP	62	2	1	.	ampliconic	SNP	HC	0	1
8638576	SNP	62	2	1	.	ampliconic	SNP	HC	0	1
8638882	SNP	62	2	1	.	ampliconic	SNP	HC	0	1
8648888	SNP	62	28	1	rs9786124	ampliconic	SNP	HC	0	1
8656760	SNP	62	1	1	.	ampliconic	SNP	HC	0	1
8658651	SNP	62	2	1	.	ampliconic	SNP	HC	0	1
8660859	Insertion	52	18	1	.	ampliconic	Insertion	AV:HC	1	5
8660859	Insertion	52	1	2	.	ampliconic	Insertion	AV:HC	2	2
8660916	SNP	62	2	1	.	ampliconic	SNP	HC	0	1
8662150	SNP	62	1	1	.	ampliconic	SNP	HC	0	1
8663003	Deletion	62	1	1	rs200485565	ampliconic	Deletion	HC	1	1
8664933	SNP	62	2	1	.	ampliconic	SNP	HC	0	1
8665274	Insertion_Di-nucleotide	62	2	2	rs113961027	ampliconic	STR	AV:HC	2	1
8665366	Deletion	60	3	1	.	ampliconic	Deletion	AV:HC	1	3
8665694	SNP	62	4	1	rs17316771	ampliconic	SNP	HC	0	1
8667173	Insertion	17	16	9	.	ampliconic	Insertion	AV	9	1
8667382	Deletion_Tetra-nucleotide	62	28	4	.	ampliconic	STR	AV:HC	4	1
8668827	SNP	62	28	1	rs17316778	ampliconic	SNP	HC	0	1
8675409	SNP	62	2	1	rs556031364	ampliconic	SNP	HC	0	1
8680991	Deletion	1	1	2	.	ampliconic	Deletion	AV	2	0
8682803	Deletion	50	2	1	rs202165981	ampliconic	Deletion	AV:HC	1	3
8682803	Insertion	50	1	1	.	ampliconic	Insertion	AV:HC	1	2
8686391	SNP	62	2	1	rs547858135	ampliconic	SNP	HC	0	1
8686396	SNP	62	24	1	rs113169788	ampliconic	SNP	HC	0	1
8687504	Insertion	62	62	6	rs113738339	ampliconic	Insertion	AV:HC	6	0
8690464	SNP	62	30	1	rs9306849	ampliconic	SNP	HC	0	1
8690928	SNP	62	28	1	rs17250887	ampliconic	SNP	HC	0	1
8693335	Insertion_Mono-nucleotide	42	8	19	.	ampliconic	STR	AV	19	1
8694824	Deletion	43	13	1	rs112722451	ampliconic	Deletion	AV:HC	1	16
8694824	Deletion	43	5	2	rs112722451	ampliconic	Deletion	HC	2	12
8695423	SNP	62	24	1	rs113232085	ampliconic	SNP	HC	0	1
8695721	Insertion	1	1	7	.	ampliconic	Insertion	AV	7	0
8696587	SNP	62	2	1	.	ampliconic	SNP	HC	0	1
8698812	Insertion	62	62	1	rs397819973:rs76489732	ampliconic	Insertion	AV:HC	1	0
8699954	SNP	62	4	1	rs576173261	ampliconic	SNP	HC	0	1
8700424	Insertion	50	49	24	.	ampliconic	Insertion	AV	24	1
8703109	Deletion	61	1	1	.	ampliconic	Deletion	HC	1	1
8703945	Deletion	62	2	1	1000Y.8703945	ampliconic	Deletion	AV:HC	1	1
8707923	Insertion	6	1	35	.	ampliconic	Insertion	AV	35	0
8707937	Insertion	10	3	12	.	ampliconic	Insertion	AV	12	1
8707938	Insertion	7	7	25	.	ampliconic	Insertion	AV	25	0
8707968	SNP	62	9	1	rs34626372	ampliconic	SNP	HC	0	1
8710625	SNP	62	4	1	rs111934548	ampliconic	SNP	HC	0	1
8719196	SNP	62	1	1	.	ampliconic	SNP	HC	0	1
8720361	SNP	62	2	1	.	ampliconic	SNP	HC	0	1
8721453	Deletion	62	1	1	.	ampliconic	Deletion	HC	1	1
8721668	SNP	62	2	1	.	ampliconic	SNP	HC	0	1
8722711	SNP	62	28	1	rs7892893	ampliconic	SNP	HC	0	1
8728393	SNP	62	1	1	.	ampliconic	SNP	HC	0	1
8730646	SNP	62	2	1	.	ampliconic	SNP	HC	0	1
8731636	Deletion	34	2	2	.	ampliconic	Deletion	AV:HC	2	3
8731636	Deletion	34	9	1	.	ampliconic	Deletion	HC	1	11
8731962	Insertion	9	9	7	.	ampliconic	Insertion	AV	7	0
8737956	SNP	62	1	1	.	ampliconic	SNP	HC	0	1
8739049	SNP	62	2	1	.	ampliconic	SNP	HC	0	1
8743845	Deletion	61	1	1	.	ampliconic	Deletion	HC	1	1
8746689	SNP	62	2	1	.	ampliconic	SNP	HC	0	1
8747209	Insertion	62	24	1	1000Y.8747209	ampliconic	Insertion	AV:HC	1	1
8750960	Deletion_Di-nucleotide	62	2	2	.	ampliconic	STR	AV:HC	2	2
8751497	SNP	62	28	951	rs9786896	ampliconic	SNP	HC	0	1
8752842	Deletion_Di-nucleotide	62	2	4	rs113568127:rs35256502	ampliconic	STR	AV:HC	4	1
8756530	SNP	62	1	1	.	ampliconic	SNP	HC	0	1
8758308	SNP	62	1	1	.	ampliconic	SNP	HC	0	1
8760113	Insertion	38	1	1	.	ampliconic	Insertion	AV:HC	1	2
8760113	Deletion	38	3	1	.	ampliconic	Deletion	AV	1	2
8761624	SNP	62	24	1	rs113321303	ampliconic	SNP	HC	0	1
8763342	Insertion_Mono-nucleotide	1	1	6	.	ampliconic	STR	AV	6	0
8765504	SNP	62	30	1	rs3853052	ampliconic	SNP	HC	0	1
8766340	Deletion_Di-nucleotide	53	4	4	.	ampliconic	STR	AV:HC	4	3
8766340	Deletion_Di-nucleotide	53	2	2	.	ampliconic	STR	AV:HC	2	1
8773268	Deletion	59	4	1	.	ampliconic	Deletion	AV:HC	1	4
8773268	Insertion	59	3	1	.	ampliconic	Insertion	AV:HC	1	3
8775722	SNP	62	28	1	rs3853053	ampliconic	SNP	HC	0	1
8777448	SNP	62	1	1	.	ampliconic	SNP	HC	0	1
8780131	Insertion_Di-nucleotide	29	1	4	.	ampliconic	STR	AV:HC	4	1
8780131	Insertion_Di-nucleotide	29	3	2	.	ampliconic	STR	AV:HC	2	1
8780131	Deletion_Di-nucleotide	29	3	2	rs370190786	ampliconic	STR	AV:HC	2	7
8789161	SNP	62	2	1	.	ampliconic	SNP	HC	0	1
8790849	SNP	62	1	1	.	ampliconic	SNP	HC	0	1
8792509	Insertion	55	55	40	.	ampliconic	Insertion	AV	19	0
8792524	Deletion	59	4	9	.	ampliconic	Deletion	AV	9	5
8793817	SNP	62	2	1	.	ampliconic	SNP	HC	0	1
8794666	Insertion	62	2	1	.	ampliconic	Insertion	AV:HC	1	1
8795668	Insertion	61	1	2	.	ampliconic	Insertion	AV	2	1
8796379	Deletion	62	1	1	.	ampliconic	Deletion	AV:HC	1	1
8798697	Insertion	62	62	7	.	ampliconic	Insertion	AV	7	0
8799138	SNP	62	34	1	rs11096453	ampliconic	SNP	HC	0	1
8806672	SNP	62	1	1	.	ampliconic	SNP	HC	0	1
8808289	SNP	62	30	1	rs58822352	ampliconic	SNP	HC	0	1
8809118	Deletion_Tri-nucleotide	62	28	3	rs376948908	ampliconic	STR	AV:HC	3	1
8811386	SNP	62	2	1	.	ampliconic	SNP	HC	0	1
8811802	SNP	62	28	1	rs3853054	ampliconic	SNP	HC	0	1
8817042	SNP	62	28	1	rs4141564	ampliconic	SNP	HC	0	1
8826875	SNP	62	62	1	rs7067417	ampliconic	SNP	HC	0	0
8827472	SNP	62	1	1	.	ampliconic	SNP	HC	0	1
8828553	SNP	62	28	1	rs3853055	ampliconic	SNP	HC	0	1
8829914	SNP	62	1	1	.	ampliconic	SNP	HC	0	1
8834979	Insertion_Di-nucleotide	62	28	2	.	ampliconic	STR	AV:HC	2	1
8835989	Deletion	62	1	1	.	ampliconic	Deletion	HC	1	1
8837939	SNP	62	28	1	rs9786428	ampliconic	SNP	HC	0	1
8838634	Insertion_Di-nucleotide	62	2	2	.	ampliconic	STR	AV:HC	2	1
8840334	Insertion_Di-nucleotide	62	28	2	.	ampliconic	STR	AV:HC	2	1
8844259	SNP	62	4	1	rs566686848	ampliconic	SNP	HC	0	1
8844505	Insertion	62	3	1	.	ampliconic	Insertion	AV:HC	1	1
8847265	Deletion	62	1	1	.	ampliconic	Deletion	HC	1	1
8847888	Insertion	62	1	1	1000Y.8847888	ampliconic	Insertion	AV:HC	1	1
8849155	SNP	62	1	1	.	ampliconic	SNP	HC	0	1
8854435	SNP	62	30	1	rs7067259	ampliconic	SNP	HC	0	1
8855705	Deletion	62	24	1	.	ampliconic	Deletion	AV:HC	1	1
8856084	Deletion	43	33	132	.	ampliconic	Deletion	AV	132	8
8857718	Deletion_Di-nucleotide	62	61	2	rs373571625:rs549063329	ampliconic	STR	AV:HC	2	1
8860933	SNP	62	28	1	rs17316847	ampliconic	SNP	HC	0	1
8863564	SNP	62	2	1	.	ampliconic	SNP	HC	0	1
8866181	Deletion	62	28	1	rs371769395	ampliconic	Deletion	AV:HC	1	1
8866181	Insertion	62	2	1	.	ampliconic	Insertion	AV:HC	1	1
8870812	SNP	62	30	1	rs9785878	ampliconic	SNP	HC	0	1
8872623	Insertion	61	2	25	.	ampliconic	Insertion	HC	1	2
8872623	Complex	61	1	4	.	ampliconic	Complex	AV	20	1
8872634	SNP	58	21	13	rs199741361:rs371360605:rs59458457	ampliconic	SNP	HC	0	4
8872634	Deletion	58	3	2	rs199741361:rs371360605:rs59458457	ampliconic	Deletion	AV:HC	2	2
8872634	Insertion	58	3	1	.	ampliconic	Insertion	HC	1	4
8872634	Insertion_Mono-nucleotide	58	1	11	.	ampliconic	STR	HC	11	2
8872634	Insertion_Mono-nucleotide	58	3	13	.	ampliconic	STR	AV	13	3
8872635	SNP	62	21	1	.	ampliconic	SNP	HC	0	4
8874494	Deletion	62	1	1	.	ampliconic	Deletion	AV:HC	1	1
8879655	Deletion_Di-nucleotide	62	28	4	rs200678913	ampliconic	STR	AV:HC	4	1
8879655	Insertion_Di-nucleotide	62	1	2	.	ampliconic	STR	AV:HC	2	1
8880057	SNP	62	4	1	.	ampliconic	SNP	HC	0	1
8883013	SNP	52	1	40	.	ampliconic	SNP	AV	0	1
8886089	SNP	62	2	1	.	ampliconic	SNP	HC	0	1
8892476	Deletion_Mono-nucleotide	3	3	6	.	ampliconic	STR	AV	6	0
8892483	SNP	62	41	202	.	ampliconic	SNP	AV	0	14
8892497	Complex	61	20	23	.	ampliconic	Complex	AV	11	15
8903258	Insertion	62	4	1	.	ampliconic	Insertion	AV:HC	1	1
8905817	Deletion	39	11	1	.	ampliconic	Deletion	AV:HC	1	11
8905817	Deletion	39	1	2	.	ampliconic	Deletion	AV	2	1
8906160	Insertion_Penta-nucleotide	62	2	5	1000Y.8906160	ampliconic	STR	AV:HC	5	1
8908506	Insertion	3	2	1	.	ampliconic	Insertion	AV:HC	1	0
8908506	Deletion	3	1	1	.	ampliconic	Deletion	AV	1	0
8908525	Insertion	3	1	16	.	ampliconic	Insertion	AV	16	0
8909353	SNP	62	4	1	.	ampliconic	SNP	HC	0	1
8917049	SNP	62	2	1	.	ampliconic	SNP	HC	0	1
8917577	SNP	59	59	1	.	ampliconic	SNP	HC	0	0
8918085	SNP	62	2	1	.	ampliconic	SNP	HC	0	1
8923614	Deletion	52	7	1	.	ampliconic	Deletion	AV:HC	1	7
8924665	SNP	62	2	1	.	ampliconic	SNP	HC	0	1
8928037	SNP	62	15	1	rs16981293	ampliconic	SNP	HC	0	2
8937400	SNP	62	2	1	.	ampliconic	SNP	HC	0	1
8937484	SNP	62	62	1	rs1264078	ampliconic	SNP	HC	0	0
8945725	SNP	62	1	1	.	ampliconic	SNP	HC	0	1
8948851	SNP	62	2	1	.	ampliconic	SNP	HC	0	1
8952419	SNP	62	24	1	rs17250971	ampliconic	SNP	HC	0	1
8954510	Deletion_Tetra-nucleotide	59	1	4	rs199701221	ampliconic	STR	AV:HC	4	1
8954510	Insertion_Tetra-nucleotide	59	6	4	.	ampliconic	STR	AV:HC	4	2
8958554	SNP	62	34	1	rs9786584	ampliconic	SNP	HC	0	1
8960201	SNP	62	2	1	rs374913887	ampliconic	SNP	HC	0	1
8962968	Deletion_Tetra-nucleotide	62	24	4	1000Y.8962968	ampliconic	STR	AV:HC	4	1
8966031	Insertion	62	28	1	1000Y.8966031	ampliconic	Insertion	AV:HC	1	1
8966167	Insertion_Di-nucleotide	62	3	2	.	ampliconic	STR	AV:HC	2	1
8967864	SNP	62	2	1	.	ampliconic	SNP	HC	0	1
8972093	SNP	62	2	1	rs543330671	ampliconic	SNP	HC	0	1
8974902	Insertion_Mono-nucleotide	11	11	8	.	ampliconic	STR	AV	8	0
8977339	SNP	62	28	1	rs17250992	ampliconic	SNP	HC	0	1
8979323	SNP	62	2	1	.	ampliconic	SNP	HC	0	1
8981061	SNP	62	1	1	.	ampliconic	SNP	HC	0	1
8983280	SNP	62	1	1	.	ampliconic	SNP	HC	0	1
8983365	SNP	62	24	1	rs113934789	ampliconic	SNP	HC	0	1
9002000	Deletion	60	3	1	.	ampliconic	Deletion	HC	1	3
9005119	SNP	62	28	1	rs111849107	ampliconic	SNP	HC	0	1
9006916	SNP	62	2	1	.	ampliconic	SNP	HC	0	1
9006929	Deletion	35	11	1	rs200919955	ampliconic	Deletion	HC	1	5
9006929	Insertion	35	1	1	.	ampliconic	Insertion	AV:HC	1	0
9008124	SNP	62	4	1	.	ampliconic	SNP	HC	0	1
9008643	SNP	62	2	1	.	ampliconic	SNP	HC	0	1
9010895	Insertion	62	2	1	1000Y.9010895	ampliconic	Insertion	HC	1	1
9013103	Deletion_Di-nucleotide	62	28	2	rs377542090	ampliconic	STR	AV:HC	2	1
9013886	Insertion_Di-nucleotide	62	34	2	rs35279839	ampliconic	STR	AV:HC	2	1
9017824	SNP	62	2	1	rs370146653	ampliconic	SNP	HC	0	1
9020259	SNP	62	28	1	rs112200985	ampliconic	SNP	HC	0	1
9020334	Insertion_Mono-nucleotide	1	1	4	.	ampliconic	STR	AV	4	0
9022901	SNP	62	2	1	.	ampliconic	SNP	HC	0	1
9022945	Deletion	62	2	1	.	ampliconic	Deletion	HC	1	2
9023071	SNP	62	2	1	.	ampliconic	SNP	HC	0	1
9024333	SNP	62	1	1	.	ampliconic	SNP	HC	0	1
9028885	SNP	62	2	1	.	ampliconic	SNP	HC	0	1
9030295	Insertion	62	1	1	.	ampliconic	Insertion	HC	1	1
9032865	Complex	62	1	387	.	ampliconic	Complex	AV	159	1
9032956	Complex	62	22	254	.	ampliconic	Complex	AV	79	15
9033035	Deletion	39	1	69	.	ampliconic	Deletion	HC	2	2
9033035	Complex	39	2	70	.	ampliconic	Complex	AV	1	4
9038316	SNP	62	28	1	rs957431	ampliconic	SNP	HC	0	1
9039364	Deletion	62	2	1	.	ampliconic	Deletion	HC	1	1
9039632	Insertion_Di-nucleotide	62	28	2	.	ampliconic	STR	AV:HC	2	3
9041108	SNP	62	1	1	.	ampliconic	SNP	HC	0	1
9043877	SNP	62	2	1	.	ampliconic	SNP	HC	0	1
9044328	SNP	62	2	1	.	ampliconic	SNP	HC	0	1
9046131	Deletion_Tri-nucleotide	57	21	3	rs200646861:rs201709297	ampliconic	STR	AV:HC	3	5
9046131	Insertion_Tri-nucleotide	57	2	3	rs200646861:rs201709297	ampliconic	STR	AV:HC	3	3
9046131	Deletion_Tri-nucleotide	57	1	6	rs200646861:rs201709297	ampliconic	STR	AV:HC	6	1
9055291	SNP	62	11	1	.	ampliconic	SNP	HC	0	11
9055300	SNP	62	11	1	.	ampliconic	SNP	HC	0	11
9055307	SNP	62	11	1	.	ampliconic	SNP	HC	0	11
9055327	SNP	62	11	1	.	ampliconic	SNP	HC	0	11
9055333	SNP	62	11	1	.	ampliconic	SNP	HC	0	11
9055338	SNP	62	62	1	.	ampliconic	SNP	HC	0	0
9055341	Deletion	62	62	1	.	ampliconic	Deletion	AV:HC	1	0
9055354	SNP	62	11	1	.	ampliconic	SNP	HC	0	11
9055368	SNP	62	11	1	.	ampliconic	SNP	HC	0	11
9055381	SNP	62	11	1	.	ampliconic	SNP	HC	0	11
9055383	SNP	62	11	1	.	ampliconic	SNP	HC	0	11
9055392	SNP	62	11	1	.	ampliconic	SNP	HC	0	11
9055394	SNP	62	11	1	.	ampliconic	SNP	HC	0	11
9055409	SNP	62	11	1	.	ampliconic	SNP	HC	0	11
9055421	SNP	62	11	1	.	ampliconic	SNP	HC	0	11
9055422	SNP	62	11	1	.	ampliconic	SNP	HC	0	11
9055454	SNP	62	13	1	.	ampliconic	SNP	HC	0	12
9055458	SNP	62	13	1	.	ampliconic	SNP	HC	0	12
9055460	SNP	62	13	1	.	ampliconic	SNP	HC	0	12
9055466	SNP	62	13	1	.	ampliconic	SNP	HC	0	12
9055478	SNP	62	13	1	.	ampliconic	SNP	HC	0	12
9055486	SNP	62	13	1	.	ampliconic	SNP	HC	0	12
9055533	SNP	62	35	1	.	ampliconic	SNP	HC	0	21
9055534	SNP	62	35	1	.	ampliconic	SNP	HC	0	21
9055536	SNP	62	35	1	.	ampliconic	SNP	HC	0	21
9055550	SNP	62	35	1	.	ampliconic	SNP	HC	0	21
9055574	SNP	62	35	1	.	ampliconic	SNP	HC	0	21
9055585	SNP	62	35	1	.	ampliconic	SNP	HC	0	21
9055596	SNP	62	35	1	.	ampliconic	SNP	HC	0	21
9055611	SNP	62	35	1	.	ampliconic	SNP	HC	0	21
9055616	SNP	62	35	1	.	ampliconic	SNP	HC	0	21
9055619	SNP	62	35	1	.	ampliconic	SNP	HC	0	21
9055622	SNP	62	35	1	.	ampliconic	SNP	HC	0	21
9055623	SNP	62	35	1	.	ampliconic	SNP	HC	0	21
9055630	SNP	62	35	1	.	ampliconic	SNP	HC	0	21
9055639	SNP	62	35	1	.	ampliconic	SNP	HC	0	21
9055647	SNP	62	35	1	.	ampliconic	SNP	HC	0	21
9055649	SNP	62	35	1	.	ampliconic	SNP	HC	0	21
9055695	SNP	62	40	1	.	ampliconic	SNP	HC	0	20
9055699	SNP	62	40	1	.	ampliconic	SNP	HC	0	20
9055702	SNP	62	40	1	.	ampliconic	SNP	HC	0	20
9055706	SNP	62	40	1	.	ampliconic	SNP	HC	0	20
9055729	SNP	62	40	1	.	ampliconic	SNP	HC	0	20
9055740	SNP	62	40	1	.	ampliconic	SNP	HC	0	20
9055748	SNP	62	40	1	.	ampliconic	SNP	HC	0	20
9055749	SNP	62	40	1	.	ampliconic	SNP	HC	0	20
9055769	SNP	62	40	1	.	ampliconic	SNP	HC	0	20
9055783	Deletion_Tetra-nucleotide	62	40	4	.	ampliconic	STR	HC	4	20
9055810	SNP	62	40	1	.	ampliconic	SNP	HC	0	20
9055811	SNP	62	40	1	.	ampliconic	SNP	HC	0	20
9055812	SNP	62	40	1	.	ampliconic	SNP	HC	0	20
9055836	SNP	62	40	1	.	ampliconic	SNP	HC	0	20
9055848	SNP	62	40	1	.	ampliconic	SNP	HC	0	20
9055860	SNP	62	40	1	.	ampliconic	SNP	HC	0	20
9055862	Deletion_Di-nucleotide	62	40	2	.	ampliconic	STR	HC	2	20
9055876	SNP	62	40	1	.	ampliconic	SNP	HC	0	20
9055886	Insertion	62	40	1	.	ampliconic	Insertion	HC	1	20
9055889	SNP	62	40	1	.	ampliconic	SNP	HC	0	20
9055890	SNP	62	40	1	.	ampliconic	SNP	HC	0	20
9055924	SNP	62	38	1	.	ampliconic	SNP	HC	0	20
9055925	SNP	62	38	1	.	ampliconic	SNP	HC	0	20
9055948	SNP	62	38	1	.	ampliconic	SNP	HC	0	20
9055966	SNP	62	38	1	.	ampliconic	SNP	HC	0	20
9055974	SNP	62	38	1	.	ampliconic	SNP	HC	0	20
9055981	SNP	62	38	1	.	ampliconic	SNP	HC	0	20
9055985	SNP	62	38	1	.	ampliconic	SNP	HC	0	20
9056001	SNP	62	38	1	.	ampliconic	SNP	HC	0	20
9056017	SNP	62	38	1	.	ampliconic	SNP	HC	0	20
9056031	SNP	62	38	1	.	ampliconic	SNP	HC	0	20
9056035	SNP	62	38	1	.	ampliconic	SNP	HC	0	20
9056052	SNP	62	38	1	.	ampliconic	SNP	HC	0	20
9056064	SNP	62	38	1	.	ampliconic	SNP	HC	0	20
9056065	SNP	62	38	1	.	ampliconic	SNP	HC	0	20
9056086	SNP	62	38	1	.	ampliconic	SNP	HC	0	20
9056096	SNP	62	38	1	.	ampliconic	SNP	HC	0	20
9056103	SNP	62	38	1	.	ampliconic	SNP	HC	0	20
9056104	SNP	62	38	1	.	ampliconic	SNP	HC	0	20
9056125	Deletion_Penta-nucleotide	62	38	5	.	ampliconic	STR	HC	5	20
9056154	SNP	62	38	1	.	ampliconic	SNP	HC	0	20
9056159	SNP	62	38	1	.	ampliconic	SNP	HC	0	20
9056164	SNP	62	38	1	.	ampliconic	SNP	HC	0	20
9056165	SNP	62	38	1	.	ampliconic	SNP	HC	0	20
9056176	SNP	62	38	1	.	ampliconic	SNP	HC	0	20
9056252	SNP	62	39	1	.	ampliconic	SNP	HC	0	18
9056258	SNP	62	39	1	.	ampliconic	SNP	HC	0	18
9056275	SNP	62	39	1	.	ampliconic	SNP	HC	0	18
9056276	SNP	62	39	1	.	ampliconic	SNP	HC	0	18
9056293	SNP	62	39	1	.	ampliconic	SNP	HC	0	18
9056312	SNP	62	39	1	.	ampliconic	SNP	HC	0	18
9056316	SNP	62	39	1	.	ampliconic	SNP	HC	0	18
9056331	SNP	62	39	1	.	ampliconic	SNP	HC	0	18
9056340	SNP	62	39	1	.	ampliconic	SNP	HC	0	18
9056358	SNP	62	39	1	.	ampliconic	SNP	HC	0	18
9056373	SNP	62	39	1	.	ampliconic	SNP	HC	0	18
9056381	SNP	62	39	1	.	ampliconic	SNP	HC	0	18
9056388	SNP	62	39	1	.	ampliconic	SNP	HC	0	18
9056391	SNP	62	39	1	.	ampliconic	SNP	HC	0	18
9056392	SNP	62	39	1	.	ampliconic	SNP	HC	0	18
9056424	SNP	62	34	1	.	ampliconic	SNP	HC	0	22
9056447	SNP	62	34	1	.	ampliconic	SNP	HC	0	22
9056454	SNP	62	34	1	.	ampliconic	SNP	HC	0	22
9056461	SNP	62	34	1	.	ampliconic	SNP	HC	0	22
9056463	SNP	62	34	1	.	ampliconic	SNP	HC	0	22
9056478	SNP	62	34	1	.	ampliconic	SNP	HC	0	22
9056481	SNP	62	34	1	.	ampliconic	SNP	HC	0	22
9056487	SNP	62	34	1	.	ampliconic	SNP	HC	0	22
9056511	SNP	62	34	1	.	ampliconic	SNP	HC	0	22
9056518	SNP	62	34	1	.	ampliconic	SNP	HC	0	22
9056559	SNP	62	11	1	.	ampliconic	SNP	HC	0	10
9056573	SNP	62	11	1	.	ampliconic	SNP	HC	0	10
9056601	SNP	62	3	1	.	ampliconic	SNP	HC	0	3
9056618	Insertion	62	3	30	.	ampliconic	Insertion	HC	30	3
9056761	Insertion	62	49	14	.	ampliconic	Insertion	HC	14	12
9056788	SNP	62	48	1	.	ampliconic	SNP	HC	0	13
9056794	SNP	62	48	1	.	ampliconic	SNP	HC	0	13
9056815	SNP	62	48	1	.	ampliconic	SNP	HC	0	13
9056824	SNP	62	48	1	.	ampliconic	SNP	HC	0	13
9056847	SNP	62	48	1	.	ampliconic	SNP	HC	0	13
9056857	SNP	62	48	1	.	ampliconic	SNP	HC	0	13
9056860	SNP	62	48	1	.	ampliconic	SNP	HC	0	13
9056871	Insertion_Tri-nucleotide	62	48	3	.	ampliconic	STR	HC	3	13
9056875	SNP	62	48	1	.	ampliconic	SNP	HC	0	13
9056887	SNP	62	48	1	.	ampliconic	SNP	HC	0	13
9056904	SNP	62	48	1	.	ampliconic	SNP	HC	0	13
9056926	SNP	62	48	1	.	ampliconic	SNP	HC	0	13
9056929	SNP	62	48	1	.	ampliconic	SNP	HC	0	13
9056930	SNP	62	48	1	.	ampliconic	SNP	HC	0	13
9056933	SNP	62	48	1	.	ampliconic	SNP	HC	0	13
9056960	SNP	62	48	1	.	ampliconic	SNP	HC	0	13
9056966	SNP	62	48	1	.	ampliconic	SNP	HC	0	13
9057017	SNP	62	42	1	.	ampliconic	SNP	HC	0	16
9057018	SNP	62	42	1	.	ampliconic	SNP	HC	0	16
9057026	SNP	62	42	1	.	ampliconic	SNP	HC	0	16
9057027	SNP	62	42	1	.	ampliconic	SNP	HC	0	16
9057061	SNP	62	42	1	.	ampliconic	SNP	HC	0	16
9057105	SNP	62	44	1	.	ampliconic	SNP	HC	0	13
9057106	SNP	62	43	1	.	ampliconic	SNP	HC	0	14
9057115	SNP	62	44	1	.	ampliconic	SNP	HC	0	13
9057145	SNP	62	44	1	.	ampliconic	SNP	HC	0	13
9057155	Insertion	62	44	1	.	ampliconic	Insertion	HC	1	13
9057158	SNP	62	44	1	.	ampliconic	SNP	HC	0	13
9057178	SNP	62	44	1	.	ampliconic	SNP	HC	0	13
9057212	SNP	62	43	1	.	ampliconic	SNP	HC	0	14
9057224	SNP	62	43	1	.	ampliconic	SNP	HC	0	14
9057231	SNP	62	43	1	.	ampliconic	SNP	HC	0	14
9057239	Deletion_Di-nucleotide	62	43	2	.	ampliconic	STR	HC	2	14
9057278	SNP	62	42	1	.	ampliconic	SNP	HC	0	15
9057285	SNP	62	42	1	.	ampliconic	SNP	HC	0	15
9057286	SNP	62	42	1	.	ampliconic	SNP	HC	0	15
9057320	SNP	62	38	1	.	ampliconic	SNP	HC	0	18
9057341	SNP	62	38	1	.	ampliconic	SNP	HC	0	18
9057366	SNP	62	38	1	.	ampliconic	SNP	HC	0	18
9057374	Deletion_Tri-nucleotide	62	38	3	.	ampliconic	STR	HC	3	18
9057383	SNP	62	38	1	.	ampliconic	SNP	HC	0	18
9057551	Deletion	59	7	1	.	ampliconic	Deletion	AV:HC	1	5
9107803	SNP	62	8	1	.	ampliconic	SNP	HC	0	7
9107813	SNP	62	8	1	.	ampliconic	SNP	HC	0	7
9107819	SNP	62	8	1	.	ampliconic	SNP	HC	0	7
9107826	SNP	62	8	1	.	ampliconic	SNP	HC	0	7
9107841	SNP	62	8	1	.	ampliconic	SNP	HC	0	7
9107842	SNP	62	8	1	.	ampliconic	SNP	HC	0	7
9107847	SNP	62	8	1	.	ampliconic	SNP	HC	0	7
9107849	SNP	62	8	1	.	ampliconic	SNP	HC	0	7
9107854	Deletion	62	8	1	.	ampliconic	Deletion	HC	1	7
9107857	SNP	62	8	1	.	ampliconic	SNP	HC	0	7
9107889	SNP	62	9	1	.	ampliconic	SNP	HC	0	8
9107916	SNP	62	9	1	.	ampliconic	SNP	HC	0	8
9107920	SNP	62	9	1	.	ampliconic	SNP	HC	0	8
9107927	SNP	62	9	1	.	ampliconic	SNP	HC	0	8
9107928	Insertion_Tri-nucleotide	62	9	3	.	ampliconic	STR	HC	3	8
9107934	SNP	62	9	1	.	ampliconic	SNP	HC	0	8
9107937	Deletion_Tri-nucleotide	62	9	3	.	ampliconic	STR	HC	3	8
9107954	SNP	62	9	1	.	ampliconic	SNP	HC	0	8
9107956	SNP	62	9	1	.	ampliconic	SNP	HC	0	8
9107967	SNP	62	9	1	.	ampliconic	SNP	HC	0	8
9107980	SNP	62	9	1	.	ampliconic	SNP	HC	0	8
9108010	Deletion_Tri-nucleotide	62	15	3	.	ampliconic	STR	HC	3	14
9108035	SNP	62	15	1	.	ampliconic	SNP	HC	0	14
9108066	SNP	62	22	1	.	ampliconic	SNP	HC	0	20
9108087	Insertion_Di-nucleotide	62	23	2	.	ampliconic	STR	HC	2	19
9108098	SNP	62	23	1	.	ampliconic	SNP	HC	0	19
9108106	SNP	62	23	1	.	ampliconic	SNP	HC	0	19
9108118	SNP	62	23	1	.	ampliconic	SNP	HC	0	19
9108134	SNP	62	23	1	.	ampliconic	SNP	HC	0	19
9108138	SNP	62	23	1	.	ampliconic	SNP	HC	0	19
9108176	SNP	62	33	1	.	ampliconic	SNP	HC	0	18
9108178	Deletion_Di-nucleotide	62	33	2	.	ampliconic	STR	HC	2	18
9108182	Insertion_Di-nucleotide	62	33	2	.	ampliconic	STR	HC	2	18
9108206	SNP	62	34	1	.	ampliconic	SNP	HC	0	17
9108212	SNP	62	34	1	.	ampliconic	SNP	HC	0	17
9108226	SNP	62	34	1	.	ampliconic	SNP	HC	0	17
9108241	SNP	62	34	1	.	ampliconic	SNP	HC	0	17
9108261	SNP	62	34	1	.	ampliconic	SNP	HC	0	17
9108276	Insertion	62	34	2	.	ampliconic	Insertion	HC	2	17
9108280	Deletion_Di-nucleotide	62	34	2	.	ampliconic	STR	HC	2	17
9108284	SNP	62	34	1	.	ampliconic	SNP	HC	0	17
9108297	SNP	62	34	1	.	ampliconic	SNP	HC	0	17
9108301	SNP	62	34	1	.	ampliconic	SNP	HC	0	17
9108308	SNP	62	34	1	.	ampliconic	SNP	HC	0	17
9108321	Deletion_Tetra-nucleotide	62	34	4	.	ampliconic	STR	HC	4	17
9108326	Deletion_Di-nucleotide	62	34	2	.	ampliconic	STR	HC	2	17
9108337	SNP	62	34	1	.	ampliconic	SNP	HC	0	17
9108338	SNP	62	34	1	.	ampliconic	SNP	HC	0	17
9108361	Insertion	62	34	1	.	ampliconic	Insertion	HC	1	17
9108370	SNP	62	34	1	.	ampliconic	SNP	HC	0	17
9108498	SNP	62	19	1	.	ampliconic	SNP	HC	0	16
9108501	SNP	62	19	1	.	ampliconic	SNP	HC	0	16
9108512	SNP	62	19	1	.	ampliconic	SNP	HC	0	16
9108534	SNP	62	19	1	.	ampliconic	SNP	HC	0	16
9108537	SNP	62	19	1	.	ampliconic	SNP	HC	0	16
9108552	SNP	62	19	1	.	ampliconic	SNP	HC	0	16
9108589	SNP	62	18	1	.	ampliconic	SNP	HC	0	16
9108592	SNP	62	18	1	.	ampliconic	SNP	HC	0	16
9108608	SNP	62	18	1	.	ampliconic	SNP	HC	0	16
9108615	SNP	62	18	1	.	ampliconic	SNP	HC	0	16
9108639	SNP	62	18	1	.	ampliconic	SNP	HC	0	16
9108658	Insertion	62	18	1	.	ampliconic	Insertion	HC	1	16
9108659	Insertion_Tri-nucleotide	62	18	3	.	ampliconic	STR	HC	3	16
9108715	SNP	62	24	1	.	ampliconic	SNP	HC	0	17
9108726	SNP	62	24	1	.	ampliconic	SNP	HC	0	17
9108753	SNP	62	24	1	.	ampliconic	SNP	HC	0	17
9108762	SNP	62	24	1	.	ampliconic	SNP	HC	0	17
9108787	Deletion_Di-nucleotide	62	24	2	.	ampliconic	STR	HC	2	17
9108790	Insertion_Tri-nucleotide	62	24	3	.	ampliconic	STR	HC	3	17
9108797	SNP	62	24	1	.	ampliconic	SNP	HC	0	17
9108798	SNP	62	24	1	.	ampliconic	SNP	HC	0	17
9108822	SNP	62	24	1	.	ampliconic	SNP	HC	0	17
9108830	Insertion	62	24	1	.	ampliconic	Insertion	HC	1	17
9108831	SNP	62	24	1	.	ampliconic	SNP	HC	0	17
9108836	SNP	62	24	1	.	ampliconic	SNP	HC	0	17
9108842	SNP	62	24	1	.	ampliconic	SNP	HC	0	17
9108845	SNP	62	24	1	.	ampliconic	SNP	HC	0	17
9108851	SNP	62	24	1	.	ampliconic	SNP	HC	0	17
9108858	SNP	62	24	1	.	ampliconic	SNP	HC	0	17
9108874	SNP	62	24	1	.	ampliconic	SNP	HC	0	17
9108875	SNP	62	24	1	.	ampliconic	SNP	HC	0	17
9108893	SNP	62	24	1	.	ampliconic	SNP	HC	0	17
9108911	SNP	62	24	1	.	ampliconic	SNP	HC	0	17
9108912	SNP	62	24	1	.	ampliconic	SNP	HC	0	17
9108923	SNP	62	24	1	.	ampliconic	SNP	HC	0	17
9108924	SNP	62	24	1	.	ampliconic	SNP	HC	0	17
9108933	SNP	62	24	1	.	ampliconic	SNP	HC	0	17
9108936	SNP	62	24	1	.	ampliconic	SNP	HC	0	17
9108968	SNP	62	1	1	.	ampliconic	SNP	HC	0	1
9108977	SNP	62	1	1	.	ampliconic	SNP	HC	0	1
9109941	SNP	62	2	1	.	ampliconic	SNP	HC	0	1
9114145	Deletion	2	2	1	.	ampliconic	Deletion	HC	1	0
9117650	SNP	2	2	1	.	ampliconic	SNP	HC	0	0
9121581	Deletion	1	1	14	.	ampliconic	Deletion	AV:HC	14	0
9123646	SNP	62	2	1	.	ampliconic	SNP	HC	0	1
9124676	Deletion_Di-nucleotide	62	28	2	.	ampliconic	STR	AV:HC	2	1
9125337	Deletion	62	1	1	.	ampliconic	Deletion	HC	1	1
9125585	SNP	62	1	1	.	ampliconic	SNP	HC	0	1
9125798	SNP	62	2	1	.	ampliconic	SNP	HC	0	1
9129533	SNP	62	2	1	.	ampliconic	SNP	HC	0	1
9129580	SNP	62	2	1	.	ampliconic	SNP	HC	0	1
9133233	Deletion	57	26	1	.	ampliconic	Deletion	AV:HC	1	6
9133233	Deletion	57	2	2	.	ampliconic	Deletion	AV:HC	2	3
9133233	Insertion	57	1	1	.	ampliconic	Insertion	AV	1	1
9135326	SNP	2	2	1	.	ampliconic	SNP	HC	0	0
9136810	Deletion_Di-nucleotide	62	3	2	.	ampliconic	STR	HC	2	3
9136826	Deletion_Tetra-nucleotide	62	3	4	.	ampliconic	STR	AV	4	3
9136828	Deletion_Di-nucleotide	62	2	2	.	ampliconic	STR	AV	2	1
9137323	Deletion	2	2	1	.	ampliconic	Deletion	HC	1	0
9139352	Insertion	17	17	115	.	ampliconic	Insertion	AV	115	0
9139420	Deletion	33	2	1	.	ampliconic	Deletion	HC	1	1
9139586	Deletion	62	1	1	.	ampliconic	Deletion	HC	1	1
9139586	Insertion	62	2	1	.	ampliconic	Insertion	AV:HC	1	1
9140822	SNP	62	2	1	.	ampliconic	SNP	HC	0	1
9140860	Insertion	62	2	1	rs34266317:rs35382459	ampliconic	Insertion	HC	1	1
9141685	SNP	62	2	1	.	ampliconic	SNP	HC	0	1
9141708	Deletion	62	1	1	1000Y.9141708	ampliconic	Deletion	HC	1	1
9144439	SNP	62	4	1	.	ampliconic	SNP	HC	0	1
9146575	SNP	62	28	1	rs111565654	ampliconic	SNP	HC	0	1
9155019	SNP	1	1	1	.	ampliconic	SNP	HC	0	0
9155113	Deletion	6	6	1	.	ampliconic	Deletion	HC	1	0
9159181	SNP	1	1	1	rs574328363	ampliconic	SNP	HC	0	0
9160075	SNP	4	4	1	rs560067188	ampliconic	SNP	HC	0	0
9161331	SNP	1	1	1	.	ampliconic	SNP	HC	0	0
9165226	SNP	62	1	1	.	ampliconic	SNP	HC	0	1
9170635	SNP	62	2	1	.	ampliconic	SNP	HC	0	1
9174601	Insertion_Di-nucleotide	62	1	2	.	ampliconic	STR	HC	2	1
9180554	SNP	62	2	1	.	ampliconic	SNP	HC	0	1
9184542	SNP	2	2	1	.	ampliconic	SNP	HC	0	0
9184635	Deletion	3	2	1	.	ampliconic	Deletion	HC	1	0
9184635	Insertion	3	1	1	.	ampliconic	Insertion	AV	1	0
9190851	SNP	62	24	1	rs113039232	ampliconic	SNP	HC	0	1
9191284	Deletion	45	4	1	.	ampliconic	Deletion	AV:HC	1	5
9191284	Deletion	45	1	2	.	ampliconic	Deletion	AV	2	1
9192688	SNP	62	2	1	.	ampliconic	SNP	HC	0	1
9194371	SNP	62	2	1	.	ampliconic	SNP	HC	0	1
9195949	SNP	2	2	1	.	ampliconic	SNP	HC	0	0
9202560	Deletion_Di-nucleotide	62	2	2	.	ampliconic	STR	HC	2	1
9202588	SNP	62	4	1	.	ampliconic	SNP	HC	0	1
9202601	SNP	62	1	1	.	ampliconic	SNP	HC	0	1
9204735	SNP	62	2	1	.	ampliconic	SNP	HC	0	1
9205716	SNP	2	2	1	.	ampliconic	SNP	HC	0	0
9220098	SNP	62	1	1	.	ampliconic	SNP	HC	0	1
9224314	Insertion	62	28	1	1000Y.9224314	ampliconic	Insertion	AV:HC	1	1
9225789	SNP	62	3	1	.	ampliconic	SNP	HC	0	3
9225795	SNP	62	3	1	.	ampliconic	SNP	HC	0	3
9225796	SNP	62	3	1	.	ampliconic	SNP	HC	0	3
9227046	SNP	62	2	1	.	ampliconic	SNP	HC	0	1
9228116	Insertion	62	28	6	rs201146686	ampliconic	Insertion	AV:HC	6	1
9232515	Insertion_Tri-nucleotide	61	32	6	.	ampliconic	STR	AV:HC	6	3
9232515	Insertion_Tri-nucleotide	61	1	9	.	ampliconic	STR	HC	9	1
9235610	Deletion	61	3	1	.	ampliconic	Deletion	AV:HC	1	3
9237579	Deletion	1	1	1	.	ampliconic	Deletion	AV	1	0
9237600	Complex	62	2	6	.	ampliconic	Complex	AV	2	2
9244232	SNP	62	4	1	rs111415607	ampliconic	SNP	HC	0	1
9244649	SNP	62	2	1	.	ampliconic	SNP	HC	0	1
9246280	SNP	1	1	1	.	ampliconic	SNP	HC	0	0
9247261	SNP	62	37	1	rs67952918	ampliconic	SNP	HC	0	1
9247767	SNP	62	1	1	.	ampliconic	SNP	HC	0	1
9251025	SNP	62	1	1	.	ampliconic	SNP	HC	0	1
9251782	SNP	62	1	1	.	ampliconic	SNP	HC	0	1
9252751	SNP	62	2	1	.	ampliconic	SNP	HC	0	1
9255774	SNP	62	28	1	rs7067233	ampliconic	SNP	HC	0	1
9260893	SNP	62	1	1	.	ampliconic	SNP	HC	0	1
9261313	SNP	62	28	1	rs67144031	ampliconic	SNP	HC	0	1
9262384	SNP	62	2	1	.	ampliconic	SNP	HC	0	1
9262498	Deletion	5	3	1	.	ampliconic	Deletion	AV:HC	1	0
9267593	Deletion	59	4	1	.	ampliconic	Deletion	AV:HC	1	4
9270903	SNP	62	1	1	.	ampliconic	SNP	HC	0	1
9271115	SNP	62	2	1	.	ampliconic	SNP	HC	0	1
9274402	Deletion	62	1	1	.	ampliconic	Deletion	AV:HC	1	1
9278026	SNP	62	1	1	.	ampliconic	SNP	HC	0	1
9278679	SNP	62	2	1	.	ampliconic	SNP	HC	0	1
9280660	SNP	62	2	1	.	ampliconic	SNP	HC	0	1
9282800	SNP	62	4	1	rs112644891	ampliconic	SNP	HC	0	1
9285765	Deletion	62	2	18	.	ampliconic	Deletion	AV:HC	18	1
9289897	Deletion_Mono-nucleotide	8	1	4	.	ampliconic	STR	AV	4	0
9289897	Deletion_Mono-nucleotide	8	6	5	.	ampliconic	STR	AV	5	0
9291243	SNP	62	1	1	.	ampliconic	SNP	HC	0	1
9293557	SNP	28	28	1	rs9786027	ampliconic	SNP	HC	0	0
9293568	SNP	28	28	1	rs9786033	ampliconic	SNP	HC	0	0
9296328	SNP	62	4	1	.	ampliconic	SNP	HC	0	1
9299040	SNP	62	1	1	.	ampliconic	SNP	HC	0	1
9299060	Deletion_Di-nucleotide	60	1	4	.	ampliconic	STR	AV:HC	4	1
9299060	Deletion_Di-nucleotide	60	3	2	.	ampliconic	STR	AV:HC	2	3
9299060	Insertion_Di-nucleotide	60	1	4	rs57786357	ampliconic	STR	HC	4	1
9301783	Deletion	62	37	1	rs372557521:rs398087971:rs77214269	ampliconic	Deletion	AV:HC	1	1
9303215	SNP	62	2	1	.	ampliconic	SNP	HC	0	1
9303856	SNP	62	1	1	.	ampliconic	SNP	HC	0	1
9304497	SNP	2	2	1	.	ampliconic	SNP	HC	0	0
9305305	SNP	62	24	1	rs111279050	ampliconic	SNP	HC	0	1
9305424	SNP	62	2	1	.	ampliconic	SNP	HC	0	1
9309609	SNP	62	2	1	rs35888591	ampliconic	SNP	HC	0	1
9309790	SNP	62	2	1	.	ampliconic	SNP	HC	0	1
9310600	SNP	62	24	1	rs17316931	ampliconic	SNP	HC	0	1
9311938	Deletion	62	1	1	.	ampliconic	Deletion	AV:HC	1	1
9316969	SNP	62	2	1	.	ampliconic	SNP	HC	0	1
9322612	SNP	62	1	1	.	ampliconic	SNP	HC	0	1
9326276	SNP	62	2	1	.	ampliconic	SNP	HC	0	1
9328683	SNP	62	4	1	.	ampliconic	SNP	HC	0	1
9331642	SNP	62	2	1	.	ampliconic	SNP	HC	0	1
9332936	SNP	62	34	1	rs9786194	ampliconic	SNP	HC	0	1
9333237	SNP	62	4	1	.	ampliconic	SNP	HC	0	1
9334347	SNP	38	21	1	rs7893095	ampliconic	SNP	HC	0	1
9334969	SNP	38	2	1	.	ampliconic	SNP	HC	0	2
9335179	SNP	19	19	1	.	ampliconic	SNP	HC	0	0
9336014	SNP	29	4	1	.	ampliconic	SNP	HC	0	2
9336015	SNP	34	2	1	.	ampliconic	SNP	HC	0	0
9336065	SNP	34	34	1	.	ampliconic	SNP	HC	0	0
9336088	SNP	38	38	1	.	ampliconic	SNP	HC	0	0
9336336	SNP	21	21	1	.	ampliconic	SNP	HC	0	0
9336595	SNP	36	29	1	.	ampliconic	SNP	HC	0	4
9336599	SNP	30	10	1	.	ampliconic	SNP	HC	0	4
9336780	SNP	21	21	1	.	ampliconic	SNP	HC	0	0
9336781	SNP	21	21	1	.	ampliconic	SNP	HC	0	0
9337122	SNP	29	29	1	.	ampliconic	SNP	HC	0	0
9337252	SNP	36	34	1	.	ampliconic	SNP	HC	0	0
9337537	SNP	35	35	1	.	ampliconic	SNP	HC	0	0
9338140	SNP	35	11	1	.	ampliconic	SNP	HC	0	9
9338475	SNP	29	14	1	.	ampliconic	SNP	HC	0	6
9339079	SNP	11	11	1	.	ampliconic	SNP	HC	0	0
9340015	SNP	27	27	1	.	ampliconic	SNP	HC	0	0
9340320	Deletion_Di-nucleotide	35	5	12	.	ampliconic	STR	HC	12	2
9340557	SNP	35	35	1	.	ampliconic	SNP	HC	0	0
9340742	SNP	15	15	1	.	ampliconic	SNP	HC	0	0
9340834	SNP	38	3	1	.	ampliconic	SNP	HC	0	2
9341302	SNP	32	32	1	.	ampliconic	SNP	HC	0	0
9341304	SNP	32	32	1	.	ampliconic	SNP	HC	0	0
9341501	SNP	36	4	1	.	ampliconic	SNP	HC	0	2
9341526	SNP	30	7	1	.	ampliconic	SNP	HC	0	2
9341814	SNP	10	10	1	.	ampliconic	SNP	HC	0	0
9341832	SNP	10	10	1	.	ampliconic	SNP	HC	0	0
9341964	SNP	29	22	1	.	ampliconic	SNP	HC	0	1
9342009	SNP	28	8	1	.	ampliconic	SNP	HC	0	3
9342139	SNP	38	1	1	.	ampliconic	SNP	HC	0	1
9342159	SNP	36	16	1	.	ampliconic	SNP	HC	0	4
9342226	SNP	32	18	1	.	ampliconic	SNP	HC	0	2
9342677	Deletion_Tri-nucleotide	35	3	3	.	ampliconic	STR	HC	3	4
9343463	Deletion_Di-nucleotide	33	11	2	rs369969881:rs374777443	ampliconic	STR	HC	2	7
9343463	Deletion_Di-nucleotide	33	1	4	rs369969881:rs374777443	ampliconic	STR	HC	4	5
9343489	Deletion_Tetra-nucleotide	38	13	4	.	ampliconic	STR	HC	4	10
9343495	SNP	38	2	1	rs201870423	ampliconic	SNP	HC	0	3
9344125	SNP	38	38	1	.	ampliconic	SNP	HC	0	0
9344227	SNP	36	10	1	.	ampliconic	SNP	HC	0	13
9344300	SNP	36	36	1	.	ampliconic	SNP	HC	0	0
9346432	SNP	1	1	1	.	ampliconic	SNP	HC	0	0
9347630	SNP	38	38	1	rs405961	ampliconic	SNP	HC	0	0
9348444	SNP	2	2	1	.	ampliconic	SNP	HC	0	0
9348826	Deletion	30	6	1	.	ampliconic	Deletion	HC	1	9
9348880	SNP	29	17	1	.	ampliconic	SNP	HC	0	4
9349037	Deletion_Tri-nucleotide	9	9	3	.	ampliconic	STR	HC	3	0
9349300	SNP	34	12	1	.	ampliconic	SNP	HC	0	5
9349309	Deletion	36	31	1	.	ampliconic	Deletion	HC	1	4
9349581	SNP	37	37	1	.	ampliconic	SNP	HC	0	0
9350643	SNP	11	11	1	.	ampliconic	SNP	HC	0	0
9350988	SNP	17	17	1	.	ampliconic	SNP	HC	0	0
9351094	SNP	24	24	1	.	ampliconic	SNP	HC	0	0
9351423	SNP	38	38	1	.	ampliconic	SNP	HC	0	0
9351669	Deletion_Penta-nucleotide	17	17	5	.	ampliconic	STR	HC	5	0
9351778	SNP	38	38	1	.	ampliconic	SNP	HC	0	0
9352501	SNP	2	2	1	.	ampliconic	SNP	HC	0	0
9352589	SNP	36	21	1	.	ampliconic	SNP	HC	0	1
9352631	SNP	36	36	1	rs374591950	ampliconic	SNP	HC	0	0
9352635	SNP	36	21	1	.	ampliconic	SNP	HC	0	1
9353010	SNP	35	35	1	.	ampliconic	SNP	HC	0	0
9353362	Deletion_Di-nucleotide	35	17	4	.	ampliconic	STR	HC	4	12
9353543	SNP	35	2	1	.	ampliconic	SNP	HC	0	2
9354170	SNP	20	20	1	.	ampliconic	SNP	HC	0	0
9354669	SNP	2	2	1	.	ampliconic	SNP	HC	0	0
9355180	SNP	5	5	1	.	ampliconic	SNP	HC	0	0
9355774	SNP	33	33	1	rs200946340	ampliconic	SNP	HC	0	0
9356201	SNP	38	37	1	.	ampliconic	SNP	HC	0	1
9356414	SNP	29	17	1	.	ampliconic	SNP	HC	0	6
9356928	SNP	35	5	1	.	ampliconic	SNP	HC	0	4
9356932	SNP	31	14	1	.	ampliconic	SNP	HC	0	5
9357167	SNP	31	20	1	.	ampliconic	SNP	HC	0	5
9357178	SNP	31	11	1	.	ampliconic	SNP	HC	0	8
9357523	Deletion_Tetra-nucleotide	22	22	4	.	ampliconic	STR	HC	4	0
9357826	SNP	38	8	1	.	ampliconic	SNP	HC	0	9
9357870	SNP	34	5	1	.	ampliconic	SNP	HC	0	6
9358274	SNP	38	38	1	.	ampliconic	SNP	HC	0	0
9358404	SNP	6	6	1	.	ampliconic	SNP	HC	0	0
9358455	SNP	38	1	1	.	ampliconic	SNP	HC	0	1
9358504	SNP	38	23	1	.	ampliconic	SNP	HC	0	2
9358533	SNP	33	33	1	.	ampliconic	SNP	HC	0	0
9358796	SNP	38	38	1	.	ampliconic	SNP	HC	0	0
9360637	Deletion_Di-nucleotide	37	37	4	.	ampliconic	STR	HC	4	0
9360731	SNP	36	35	1	rs3930331	ampliconic	SNP	HC	0	1
9360777	SNP	37	1	1	.	ampliconic	SNP	HC	0	2
9361806	SNP	36	2	1	.	ampliconic	SNP	HC	0	1
9361818	SNP	34	2	1	.	ampliconic	SNP	HC	0	1
9361843	SNP	32	5	1	.	ampliconic	SNP	HC	0	6
9362469	SNP	32	2	1	.	ampliconic	SNP	HC	0	1
9362482	SNP	36	9	1	.	ampliconic	SNP	HC	0	5
9362515	SNP	32	17	1	.	ampliconic	SNP	HC	0	10
9362518	SNP	29	8	1	.	ampliconic	SNP	HC	0	7
9362521	SNP	32	16	1	.	ampliconic	SNP	HC	0	10
9362857	SNP	7	7	1	.	ampliconic	SNP	HC	0	0
9364419	SNP	38	38	1	.	ampliconic	SNP	HC	0	0
9364594	SNP	36	36	1	.	ampliconic	SNP	HC	0	0
9364925	SNP	20	3	1	.	ampliconic	SNP	HC	0	2
9365320	SNP	36	36	1	.	ampliconic	SNP	HC	0	0
9366253	SNP	38	38	1	.	ampliconic	SNP	HC	0	0
9366920	SNP	38	38	1	.	ampliconic	SNP	HC	0	0
9367545	SNP	38	1	1	.	ampliconic	SNP	HC	0	1
9367598	SNP	38	23	1	.	ampliconic	SNP	HC	0	11
9367757	SNP	38	18	1	.	ampliconic	SNP	HC	0	3
9368003	SNP	30	6	1	.	ampliconic	SNP	HC	0	9
9368035	SNP	26	17	1	.	ampliconic	SNP	HC	0	6
9368352	SNP	20	20	1	.	ampliconic	SNP	HC	0	0
9368468	SNP	38	18	1	.	ampliconic	SNP	HC	0	3
9368481	SNP	38	19	1	.	ampliconic	SNP	HC	0	2
9368917	SNP	10	10	1	rs112221512	ampliconic	SNP	HC	0	0
9369094	SNP	15	2	1	.	ampliconic	SNP	HC	0	0
[truncated: 23,398 more rows]

## Sheet: Variants summary
									Marked PASS by Baysetyper or GATK for SNPs
			GATK calls	GATK passed calls	ASMvar calls	ASMvar passed calls	All candidate variants	All passed calls	Variants passed filtering (heterochromatic, ampliconic and X-degenerate regions)		Heterochromatic		Ampliconic and X-degenerate
		Number of variants								Type	Recurrent mutations	No recurrent mutations	Recurrent mutations	No recurrent mutations
		SNPs	106950	31235	2021	96	108971	31331	20043	SNPs	7415	5113	1730	5785	Counts
		Deletions	6968	1965	12164	1287	18291	2731	1695	Deletions	295	204	569	651
		Insertions	10199	1685	7963	1538	17263	2704	1284	Insertions	236	184	298	609
		Complex	0	0	13050	583	13050	583	115	Complex			53	74
		STRs	12957	3404	10256	2929	21598	5464	2260	STRs	510	383	490	798
									0.811887	SNPs	0.652045	0.991602	0.591937	0.993608	In silico validation
									0.723849	Deletions	0.611362	0.989449	0.425559	0.922883
									0.840087	Insertions	0.636587	0.992432	0.607717	0.968262
									0.76	Complex	0	0	0.603774	0.93617
									0.820385	STRs	0.686173	0.990266	0.693698	0.983391
										SNPs	35.6979	33.053	31.6763	27.9516	Percent of variants that are known
										Deletions	21.0169	17.6471	17.0475	19.5084
										Insertions	22.8814	13.587	10.4027	21.3465
										Complex			5.66038	2.7027
										STRs	12.1569	14.3603	29.5918	24.0602
										SNPs	4768	3423	1182	4168	Novel variants (counts)
										Deletions	233	168	472	524
										Insertions	182	159	267	479
										Complex			50	72
										STRs	448	328	345	606

## Sheet: Heterochrom BLAT
Supporting data 1 - BLAT analysis
QUERY	SCORE	START	END	Length	QSIZE	IDENTITY	CHRO	STRAND	START	END	SPAN	SCORE/SPAN			Chromosome	Sequence aligned
chrY:10.00MB-10.05MB_strand=_repeatMasking=lower	40497	1	40497	40496	50000	100.0%	Y	+	10000000	10040496	40497	1			Un_GL000218v1	80988
chrY:10.00MB-10.05MB_strand=_repeatMasking=lower	23245	13300	44501	31201	50000	90.2%	Y	-	21488433	22668361	1179929	0.0197003			14_GL000194v1_random	80984
chrY:10.00MB-10.05MB_strand=_repeatMasking=lower	18834	13300	39498	26198	50000	90.4%	Y	+	21386300	22187160	800861	0.0235172			21	80071
chrY:10.00MB-10.05MB_strand=_repeatMasking=lower	16594	13300	39999	26699	50000	88.9%	Y	+	23527819	23552951	25133	0.660247			9	68507
chrY:10.00MB-10.05MB_strand=_repeatMasking=lower	15877	13315	40240	26925	50000	90.4%	Y	+	7661331	9628241	1966911	0.00807205			22	67646
															2	66420
chrY:10.05MB-10.10MB_strand=_repeatMasking=lower	40247	1	40247	40246	50001	100.0%	Y	+	10050000	10090246	40247	1			16	53981
chrY:10.05MB-10.10MB_strand=_repeatMasking=lower	6904	41442	49468	8026	50001	93.8%	20	-	29867566	29875626	8061	0.856469			14_GL000009v2_random	40499
chrY:10.05MB-10.10MB_strand=_repeatMasking=lower	6883	42196	49994	7798	50001	94.6%	9	-	63806179	63813966	7788	0.883796			Un_KI270742v1	40193
chrY:10.05MB-10.10MB_strand=_repeatMasking=lower	6436	20827	30503	9676	50001	85.2%	7	-	57882354	57981016	98663	0.0652322			Un_KI270751v1	38937
chrY:10.05MB-10.10MB_strand=_repeatMasking=lower	6136	20827	30511	9684	50001	86.4%	22	-	16012000	16081680	69681	0.0880584			3_GL000221v1_random	38884
															16_KI270728v1_random	27706
chrY:10.10MB-10.15MB_strand=_repeatMasking=lower	40497	1	40497	40496	50000	100.0%	Y	+	10100000	10140496	40497	1
chrY:10.10MB-10.15MB_strand=_repeatMasking=lower	24704	9522	42054	32532	50000	93.7%	20	-	29354293	29820311	466019	0.0530107
chrY:10.10MB-10.15MB_strand=_repeatMasking=lower	18296	9509	30727	21218	50000	93.7%	Un_KI270442v1	-	284275	305591	21317	0.858282
chrY:10.10MB-10.15MB_strand=_repeatMasking=lower	18239	9507	30727	21220	50000	93.8%	22	-	11318525	11345021	26497	0.688342
chrY:10.10MB-10.15MB_strand=_repeatMasking=lower	13657	1	15758	15757	50000	93.8%	20	+	30823306	30839156	15851	0.861586
chrY:10.15MB-10.20MB_strand=_repeatMasking=lower	40497	1	40497	40496	50001	100.0%	Y	+	10150000	10190496	40497	1
chrY:10.15MB-10.20MB_strand=_repeatMasking=lower	14173	3928	20780	16852	50001	92.9%	20	+	30876723	30893621	16899	0.838689
chrY:10.15MB-10.20MB_strand=_repeatMasking=lower	13442	3928	19920	15992	50001	92.7%	22	+	11582695	11598911	16217	0.828883
chrY:10.15MB-10.20MB_strand=_repeatMasking=lower	9339	9518	20524	11006	50001	93.3%	20	-	29763366	29774421	11056	0.8447
chrY:10.15MB-10.20MB_strand=_repeatMasking=lower	8904	9516	20342	10826	50001	93.2%	Un_KI270442v1	-	250107	260736	10630	0.837629
chrY:10.20MB-10.25MB_strand=_repeatMasking=lower	40247	1	40247	40246	50000	100.0%	Y	+	10200000	10240246	40247	1
chrY:10.20MB-10.25MB_strand=_repeatMasking=lower	12882	1	35256	35255	50000	88.7%	16	+	34162804	34213573	50770	0.253733
chrY:10.20MB-10.25MB_strand=_repeatMasking=lower	6925	21880	35817	13937	50000	85.5%	20	+	30934346	30962796	28451	0.243401
chrY:10.20MB-10.25MB_strand=_repeatMasking=lower	4369	28646	36086	7440	50000	85.2%	Y	+	10252221	10621617	369397	0.0118274
chrY:10.20MB-10.25MB_strand=_repeatMasking=lower	3990	21908	35373	13465	50000	85.4%	20	+	30935057	30962174	27118	0.147135
chrY:10.25MB-10.30MB_strand=_repeatMasking=lower	16945	1	17192	17191	50001	100.0%	Y	+	10250000	10267191	17192	0.985633
chrY:10.25MB-10.30MB_strand=_repeatMasking=lower	15513	1	16599	16598	50001	98.3%	Y	+	10258687	10615133	356447	0.0435212
chrY:10.25MB-10.30MB_strand=_repeatMasking=lower	13231	1	14252	14251	50001	97.8%	Y	+	10264238	10620273	356036	0.037162
chrY:10.25MB-10.30MB_strand=_repeatMasking=lower	12503	1174	16945	15771	50001	95.2%	Y	+	10253562	10609524	355963	0.0351244
chrY:10.25MB-10.30MB_strand=_repeatMasking=lower	9691	1	10467	10466	50001	97.2%	Y	+	10606818	10622039	15222	0.636644
chrY:10.30MB-10.35MB_strand=_repeatMasking=lower	24835	18561	50000	31439	50000	98.6%	Y	-	10260516	10622034	361519	0.0686963
chrY:10.30MB-10.35MB_strand=_repeatMasking=lower	23550	16447	40497	24050	50000	100.0%	Y	+	10316446	10539666	223221	0.105501
chrY:10.30MB-10.35MB_strand=_repeatMasking=lower	23014	16946	40247	23301	50000	99.5%	Y	+	10369382	10449881	80500	0.285888
chrY:10.30MB-10.35MB_strand=_repeatMasking=lower	22994	16946	40247	23301	50000	99.5%	Y	+	10404285	10518146	113862	0.201946
chrY:10.30MB-10.35MB_strand=_repeatMasking=lower	22922	16946	40249	23303	50000	99.4%	Y	+	10329203	10501971	172769	0.132674
chrY:10.35MB-10.40MB_strand=_repeatMasking=lower	40237	1	40237	40236	50001	100.0%	Y	+	10350000	10390236	40237	1				#REF!
chrY:10.35MB-10.40MB_strand=_repeatMasking=lower	36849	1	40236	40235	50001	99.6%	Y	+	10344213	10543271	199059	0.185116
chrY:10.35MB-10.40MB_strand=_repeatMasking=lower	35067	1	40235	40234	50001	99.5%	Y	+	10332637	10505821	173185	0.202483
chrY:10.35MB-10.40MB_strand=_repeatMasking=lower	30849	17351	50001	32650	50001	98.7%	Y	-	10254950	10621938	366989	0.0840597
chrY:10.35MB-10.40MB_strand=_repeatMasking=lower	30755	1	35218	35217	50001	99.4%	Y	+	10425076	10544039	118964	0.258524
chrY:10.40MB-10.45MB_strand=_repeatMasking=lower	40242	1	40242	40241	50000	100.0%	Y	+	10400000	10440241	40242	1
chrY:10.40MB-10.45MB_strand=_repeatMasking=lower	37673	277	40241	39964	50000	99.2%	Y	+	10319066	10468836	149771	0.251537
chrY:10.40MB-10.45MB_strand=_repeatMasking=lower	35644	1	40242	40241	50000	99.3%	Y	+	10353863	10535221	181359	0.196538
chrY:10.40MB-10.45MB_strand=_repeatMasking=lower	33710	1	40242	40241	50000	99.7%	Y	+	10348073	10509686	161614	0.208583
chrY:10.40MB-10.45MB_strand=_repeatMasking=lower	33030	11680	50000	38320	50000	98.2%	Y	-	10249895	10622039	372145	0.0887557
chrY:10.45MB-10.50MB_strand=_repeatMasking=lower	40242	1	40242	40241	50001	100.0%	Y	+	10450000	10490241	40242	1
chrY:10.45MB-10.50MB_strand=_repeatMasking=lower	38393	1	38896	38895	50001	99.9%	Y	+	10346151	10544039	197889	0.194013
chrY:10.45MB-10.50MB_strand=_repeatMasking=lower	34853	1	40241	40240	50001	99.5%	Y	+	10340361	10524111	183751	0.189675
chrY:10.45MB-10.50MB_strand=_repeatMasking=lower	34209	1	37273	37272	50001	99.6%	Y	+	10374925	10536287	161363	0.212
chrY:10.45MB-10.50MB_strand=_repeatMasking=lower	30174	9943	50001	40058	50001	98.2%	Y	-	10251978	10618386	366409	0.0823506
chrY:10.50MB-10.55MB_strand=_repeatMasking=lower	40247	1	40247	40246	50000	100.0%	Y	+	10500000	10540246	40247	1
chrY:10.50MB-10.55MB_strand=_repeatMasking=lower	34417	1	36626	36625	50000	99.4%	Y	+	10338276	10493394	155119	0.221875
chrY:10.50MB-10.55MB_strand=_repeatMasking=lower	31532	1	36288	36287	50000	98.9%	Y	+	10349850	10510756	160907	0.195964
chrY:10.50MB-10.55MB_strand=_repeatMasking=lower	27981	10496	42107	31611	50000	99.1%	Y	-	10247320	10615826	368507	0.0759307
chrY:10.50MB-10.55MB_strand=_repeatMasking=lower	27916	1	36595	36594	50000	98.9%	Y	+	10344063	10481444	137382	0.2032
chrY:10.55MB-10.60MB_strand=_repeatMasking=lower	5822	44041	50001	5960	50001	99.0%	Y	-	10491443	10511044	19602	0.297011
chrY:10.55MB-10.60MB_strand=_repeatMasking=lower	5778	44041	50001	5960	50001	98.7%	Y	-	10422493	10453169	30677	0.18835
chrY:10.55MB-10.60MB_strand=_repeatMasking=lower	5768	44041	50001	5960	50001	98.6%	Y	-	10528718	10542704	13987	0.412383
chrY:10.55MB-10.60MB_strand=_repeatMasking=lower	5702	44041	49905	5864	50001	98.8%	Y	-	10323338	10407040	83703	0.0681218
chrY:10.55MB-10.60MB_strand=_repeatMasking=lower	5701	44041	49905	5864	50001	98.8%	Y	-	10341041	10355113	14073	0.405102
chrY:10.60MB-10.65MB_strand=_repeatMasking=lower	33441	1	33687	33686	50000	100.0%	Y	+	10600000	10633686	33687	0.992697
chrY:10.60MB-10.65MB_strand=_repeatMasking=lower	21510	1	31558	31557	50000	99.3%	Y	+	10257822	10649989	392168	0.0548489
chrY:10.60MB-10.65MB_strand=_repeatMasking=lower	14592	769	18462	17693	50000	97.6%	Y	+	10249907	10610976	361070	0.0404132
chrY:10.60MB-10.65MB_strand=_repeatMasking=lower	13376	1	16260	16259	50000	99.2%	Y	+	10263611	10621873	358263	0.0373357
chrY:10.60MB-10.65MB_strand=_repeatMasking=lower	11678	8481	22040	13559	50000	97.1%	Y	+	10251662	10602640	350979	0.0332726
chrY:10.65MB-10.70MB_strand=_repeatMasking=lower	32617	1177	40247	39070	50001	100.0%	Y	+	10651176	10690246	39071	0.834814
chrY:10.65MB-10.70MB_strand=_repeatMasking=lower	6335	1423	36662	35239	50001	91.1%	Y	+	10632721	11036250	403530	0.015699
chrY:10.65MB-10.70MB_strand=_repeatMasking=lower	5888	1432	34298	32866	50001	90.7%	Y	+	10655992	11036173	380182	0.0154873
chrY:10.65MB-10.70MB_strand=_repeatMasking=lower	5207	2317	40242	37925	50001	91.5%	Y	+	10631643	11023369	391727	0.0132924
chrY:10.65MB-10.70MB_strand=_repeatMasking=lower	5116	1431	33285	31854	50001	90.9%	Y	+	10662883	11036226	373344	0.0137032
chrY:10.70MB-10.75MB_strand=_repeatMasking=lower	2479	44202	49968	5766	50000	91.8%	22_KI270736v1_random	-	48965	138819	89855	0.0275889
chrY:10.70MB-10.75MB_strand=_repeatMasking=lower	2280	44213	49887	5674	50000	91.4%	22_KI270736v1_random	-	51090	144635	93546	0.024373
chrY:10.70MB-10.75MB_strand=_repeatMasking=lower	2278	44213	49970	5757	50000	88.6%	22_KI270736v1_random	-	51012	153852	102841	0.0221507
chrY:10.70MB-10.75MB_strand=_repeatMasking=lower	2113	44221	49794	5573	50000	91.0%	22_KI270736v1_random	-	59526	157973	98448	0.0214631
chrY:10.70MB-10.75MB_strand=_repeatMasking=lower	1939	44291	49968	5677	50000	91.7%	22_KI270736v1_random	-	67364	157923	90560	0.0214112
chrY:10.75MB-10.80MB_strand=_repeatMasking=lower	NO DATA	NO DATA	NO DATA		NO DATA	NO DATA	NO DATA	NO DATA	NO DATA	NO DATA	NO DATA	#VALUE!
chrY:10.80MB-10.85MB_strand=_repeatMasking=lower	NO DATA	NO DATA	NO DATA		NO DATA	NO DATA	NO DATA	NO DATA	NO DATA	NO DATA	NO DATA	#VALUE!
chrY:10.85MB-10.90MB_strand=_repeatMasking=lower	37333	1	40247	40246	50001	100.0%	Y	+	10850000	10890246	40247	0.927597
chrY:10.85MB-10.90MB_strand=_repeatMasking=lower	5548	6107	36271	30164	50001	91.1%	Y	+	10626587	11040848	414262	0.0133925
chrY:10.85MB-10.90MB_strand=_repeatMasking=lower	5512	10817	49978	39161	50001	90.9%	Un_KI270442v1	-	9279	96829	87551	0.0629576
chrY:10.85MB-10.90MB_strand=_repeatMasking=lower	5192	11	35116	35105	50001	90.8%	Y	+	10795604	11040857	245254	0.0211699
chrY:10.85MB-10.90MB_strand=_repeatMasking=lower	4577	9870	44483	34613	50001	91.4%	Un_KI270442v1	-	9534	96029	86496	0.0529157
chrY:10.90MB-10.95MB_strand=_repeatMasking=lower	38587	1	40247	40246	50000	100.0%	Y	+	10900000	10940246	40247	0.958755
chrY:10.90MB-10.95MB_strand=_repeatMasking=lower	5339	23605	49966	26361	50000	91.9%	Un_KI270442v1	-	9310	96829	87520	0.0610032
chrY:10.90MB-10.95MB_strand=_repeatMasking=lower	5093	2364	40164	37800	50000	89.7%	Y	+	10914524	11012494	97971	0.0519848
chrY:10.90MB-10.95MB_strand=_repeatMasking=lower	4484	20937	40246	19309	50000	90.1%	Y	+	10745170	10985412	240243	0.0186644
chrY:10.90MB-10.95MB_strand=_repeatMasking=lower	4095	20934	39865	18931	50000	90.1%	Y	+	10749748	10985276	235529	0.0173864
chrY:10.95MB-11.00MB_strand=_repeatMasking=lower	34640	1	40247	40246	50001	99.9%	Y	+	10950000	10990246	40247	0.860685
chrY:10.95MB-11.00MB_strand=_repeatMasking=lower	6352	150	40245	40095	50001	91.0%	Y	+	10626737	11002182	375446	0.0169185
chrY:10.95MB-11.00MB_strand=_repeatMasking=lower	5959	12644	49994	37350	50001	91.6%	Un_KI270442v1	-	9246	96829	87584	0.0680375
chrY:10.95MB-11.00MB_strand=_repeatMasking=lower	5781	1	39920	39919	50001	91.3%	Y	+	10646078	11040857	394780	0.0146436
chrY:10.95MB-11.00MB_strand=_repeatMasking=lower	5069	12	40023	40011	50001	90.4%	Y	+	10651439	11036251	384813	0.0131726
chrY:11.00MB-11.05MB_strand=_repeatMasking=lower	32987	1	36502	36501	50000	100.0%	Y	+	11000000	11036501	36502	0.903704
chrY:11.00MB-11.05MB_strand=_repeatMasking=lower	6023	1314	40112	38798	50000	90.1%	Y	+	10626628	11036251	409624	0.0147037
chrY:11.00MB-11.05MB_strand=_repeatMasking=lower	5499	33	32104	32071	50000	90.4%	Y	+	10645929	11040850	394922	0.0139243
chrY:11.00MB-11.05MB_strand=_repeatMasking=lower	5415	10655	40816	30161	50000	90.7%	Un_KI270442v1	-	9474	96829	87356	0.0619877
chrY:11.00MB-11.05MB_strand=_repeatMasking=lower	5044	3318	39872	36554	50000	89.4%	Y	+	10626575	11036233	409659	0.0123127
chrY:11.05MB-11.10MB_strand=_repeatMasking=lower	40247	1	40247	40246	50001	100.0%	Y	+	11050000	11090246	40247	1
chrY:11.05MB-11.10MB_strand=_repeatMasking=lower	27839	1	33605	33604	50001	94.6%	11	+	71125110	71165977	40868	0.681193
chrY:11.05MB-11.10MB_strand=_repeatMasking=lower	13141	33606	50001	16395	50001	94.5%	21	-	10123955	10138871	14917	0.880941
chrY:11.05MB-11.10MB_strand=_repeatMasking=lower	12961	33606	50001	16395	50001	94.8%	9_KI270719v1_random	-	92830	107840	15011	0.863433
chrY:11.05MB-11.10MB_strand=_repeatMasking=lower	12363	33606	47701	14095	50001	94.8%	22	-	15880838	15895594	14757	0.837772
chrY:11.10MB-11.15MB_strand=_repeatMasking=lower	40497	1	40497	40496	50000	100.0%	Y	+	11100000	11140496	40497	1
chrY:11.10MB-11.15MB_strand=_repeatMasking=lower	33799	1	39573	39572	50000	96.2%	21	+	8812185	9051640	239456	0.141149
chrY:11.10MB-11.15MB_strand=_repeatMasking=lower	33727	1789	39573	37784	50000	96.2%	22	+	11705596	11861653	156058	0.216118
chrY:11.10MB-11.15MB_strand=_repeatMasking=lower	32485	10480	49948	39468	50000	93.8%	2	-	94880726	94930413	49688	0.65378
chrY:11.10MB-11.15MB_strand=_repeatMasking=lower	30310	3138	39573	36435	50000	96.3%	9	+	64016526	64052994	36469	0.831117
chrY:11.15MB-11.20MB_strand=_repeatMasking=lower	40247	1	40247	40246	50001	100.0%	Y	+	11150000	11190246	40247	1
chrY:11.15MB-11.20MB_strand=_repeatMasking=lower	37432	1	40499	40498	50001	97.5%	14_GL000194v1_random	+	49780	90486	40707	0.919547
chrY:11.15MB-11.20MB_strand=_repeatMasking=lower	37332	1	40500	40499	50001	97.3%	21	+	9064547	9105164	40618	0.9191
chrY:11.15MB-11.20MB_strand=_repeatMasking=lower	35237	7	40499	40492	50001	97.1%	Un_GL000218v1	+	34965	72850	37886	0.93008
chrY:11.15MB-11.20MB_strand=_repeatMasking=lower	20455	26321	50001	23680	50001	95.4%	4_GL000008v2_random	-	104243	127376	23134	0.884196
chrY:11.20MB-11.25MB_strand=_repeatMasking=lower	40497	1	40497	40496	50000	100.0%	Y	+	11200000	11240496	40497	1
chrY:11.20MB-11.25MB_strand=_repeatMasking=lower	38632	1	40487	40486	50000	97.9%	14_GL000194v1_random	+	99997	140581	40585	0.951879
chrY:11.20MB-11.25MB_strand=_repeatMasking=lower	38526	1	40500	40499	50000	97.8%	14_GL000009v2_random	+	109857	150351	40495	0.951377
chrY:11.20MB-11.25MB_strand=_repeatMasking=lower	37691	1	40497	40496	50000	97.9%	Un_GL000218v1	+	82392	122891	40500	0.930642
chrY:11.20MB-11.25MB_strand=_repeatMasking=lower	36605	9802	50000	40198	50000	95.9%	Un_KI270743v1	-	33203	73417	40215	0.910233
chrY:11.25MB-11.30MB_strand=_repeatMasking=lower	40497	1	40497	40496	50001	100.0%	Y	+	11250000	11290496	40497	1
chrY:11.25MB-11.30MB_strand=_repeatMasking=lower	37373	1	40194	40193	50001	96.7%	Un_KI270742v1	+	145051	185351	40301	0.927347
chrY:11.25MB-11.30MB_strand=_repeatMasking=lower	36120	1309	40193	38884	50001	96.7%	3_GL000221v1_random	+	116273	155257	38985	0.92651
chrY:11.25MB-11.30MB_strand=_repeatMasking=lower	35799	1559	40496	38937	50001	96.3%	Un_KI270751v1	+	110161	149328	39168	0.913986
chrY:11.25MB-11.30MB_strand=_repeatMasking=lower	35488	1	39214	39213	50001	95.6%	14_GL000009v2_random	+	159831	199286	39456	0.899432
chrY:11.30MB-11.35MB_strand=_repeatMasking=lower	40247	1	40247	40246	50000	100.0%	Y	+	11300000	11340246	40247	1
chrY:11.30MB-11.35MB_strand=_repeatMasking=lower	16201	4623	31048	26425	50000	89.3%	14_GL000225v1_random	+	6094	113686	107593	0.150577
chrY:11.30MB-11.35MB_strand=_repeatMasking=lower	14341	4127	29384	25257	50000	88.9%	14_GL000225v1_random	+	39800	113725	73926	0.193991
chrY:11.30MB-11.35MB_strand=_repeatMasking=lower	12768	34434	48336	13902	50000	96.4%	16	-	32428517	32442326	13810	0.924547
chrY:11.30MB-11.35MB_strand=_repeatMasking=lower	12728	14509	34435	19926	50000	88.6%	14_GL000225v1_random	-	71127	137459	66333	0.19188
chrY:11.35MB-11.40MB_strand=_repeatMasking=lower	40497	1	40497	40496	50001	100.0%	Y	+	11350000	11390496	40497	1
chrY:11.35MB-11.40MB_strand=_repeatMasking=lower	34371	9511	49590	40079	50001	96.4%	16	-	32376588	32417236	40649	0.845556
chrY:11.35MB-11.40MB_strand=_repeatMasking=lower	29794	1	35075	35074	50001	96.0%	2	+	91892505	91933764	41260	0.722104
chrY:11.35MB-11.40MB_strand=_repeatMasking=lower	27584	1	29863	29862	50001	96.5%	22	+	16438409	16471091	32683	0.843986
chrY:11.35MB-11.40MB_strand=_repeatMasking=lower	25063	1	27707	27706	50001	96.2%	16_KI270728v1_random	+	402858	433357	30500	0.821738
chrY:11.40MB-11.45MB_strand=_repeatMasking=lower	40497	1	40497	40496	50000	100.0%	Y	+	11400000	11440496	40497	1
chrY:11.40MB-11.45MB_strand=_repeatMasking=lower	34840	1	39017	39016	50000	95.8%	10	+	38700683	38739505	38823	0.897406
chrY:11.40MB-11.45MB_strand=_repeatMasking=lower	32968	1	36722	36721	50000	96.0%	2	+	91944918	91981546	36629	0.900052
chrY:11.40MB-11.45MB_strand=_repeatMasking=lower	30285	1	37177	37176	50000	95.4%	16_KI270728v1_random	+	141599	214611	73013	0.414789
chrY:11.40MB-11.45MB_strand=_repeatMasking=lower	29692	1	37124	37123	50000	95.6%	16_KI270728v1_random	+	1678003	1712582	34580	0.858647
chrY:11.45MB-11.50MB_strand=_repeatMasking=lower	40497	1	40497	40496	50001	100.0%	Y	+	11450000	11490496	40497	1
chrY:11.45MB-11.50MB_strand=_repeatMasking=lower	30723	2514	36598	34084	50001	96.0%	14_KI270725v1_random	+	65140	99254	34115	0.900572
chrY:11.45MB-11.50MB_strand=_repeatMasking=lower	30298	2498	35717	33219	50001	96.6%	2	+	94244134	94277721	33588	0.902048
chrY:11.45MB-11.50MB_strand=_repeatMasking=lower	30264	2514	35715	33201	50001	96.5%	2	+	92013509	92047798	34290	0.88259
chrY:11.45MB-11.50MB_strand=_repeatMasking=lower	29212	2498	34570	32072	50001	96.6%	9	+	63420134	63454059	33926	0.861051
chrY:11.50MB-11.55MB_strand=_repeatMasking=lower	NO DATA	NO DATA	NO DATA		NO DATA	NO DATA	NO DATA	NO DATA	NO DATA	NO DATA	NO DATA	#VALUE!
chrY:11.55MB-11.60MB_strand=_repeatMasking=lower	NO DATA	NO DATA	NO DATA		NO DATA	NO DATA	NO DATA	NO DATA	NO DATA	NO DATA	NO DATA	#VALUE!
chrY:11.60MB-11.65MB_strand=_repeatMasking=lower	2269	43515	49827	6312	50000	89.3%	Un_KI270756v1	-	4487	77323	72837	0.0311517
chrY:11.60MB-11.65MB_strand=_repeatMasking=lower	1899	42906	49756	6850	50000	90.6%	10	-	38783465	38801247	17783	0.106787
chrY:11.60MB-11.65MB_strand=_repeatMasking=lower	1859	43226	49364	6138	50000	90.2%	Un_KI270756v1	-	4674	30784	26111	0.071196
chrY:11.60MB-11.65MB_strand=_repeatMasking=lower	1450	43340	49977	6637	50000	91.4%	21	-	7922433	7945360	22928	0.0632415
chrY:11.60MB-11.65MB_strand=_repeatMasking=lower	1420	44464	49441	4977	50000	88.8%	Un_KI270756v1	-	5657	77418	71762	0.0197876
chrY:11.65MB-11.70MB_strand=_repeatMasking=lower	NO DATA	NO DATA	NO DATA		NO DATA	NO DATA	NO DATA	NO DATA	NO DATA	NO DATA	NO DATA	#VALUE!
chrY:11.70MB-11.75MB_strand=_repeatMasking=lower	NO DATA	NO DATA	NO DATA		NO DATA	NO DATA	NO DATA	NO DATA	NO DATA	NO DATA	NO DATA	#VALUE!
chrY:11.75MB-11.80MB_strand=_repeatMasking=lower	40497	1	40497	40496	50001	100.0%	Y	+	11750000	11790496	40497	1
chrY:11.75MB-11.80MB_strand=_repeatMasking=lower	32342	1	37621	37620	50001	97.4%	1	+	242791641	242888604	96964	0.333546
chrY:11.75MB-11.80MB_strand=_repeatMasking=lower	2035	4910	6991	2081	50001	98.8%	5	+	79778902	79780978	2077	0.979779
chrY:11.75MB-11.80MB_strand=_repeatMasking=lower	2032	4903	6991	2088	50001	98.8%	X	+	58133237	58135334	2098	0.968541
chrY:11.75MB-11.80MB_strand=_repeatMasking=lower	2031	4754	6991	2237	50001	97.7%	13	+	76545023	76547133	2111	0.962103
chrY:11.80MB-11.85MB_strand=_repeatMasking=lower	40497	1	40497	40496	50000	100.0%	Y	+	11800000	11840496	40497	1
chrY:11.80MB-11.85MB_strand=_repeatMasking=lower	37141	1	40390	40389	50000	97.1%	1	+	242901433	242941253	39821	0.932699
chrY:11.80MB-11.85MB_strand=_repeatMasking=lower	1922	45282	48925	3643	50000	85.5%	5	-	10820530	10824156	3627	0.529915
chrY:11.80MB-11.85MB_strand=_repeatMasking=lower	1608	45616	48925	3309	50000	84.4%	8	-	74474865	74478188	3324	0.483755
chrY:11.80MB-11.85MB_strand=_repeatMasking=lower	1603	45744	48472	2728	50000	85.4%	2	-	66658821	66661604	2784	0.57579
chrY:11.85MB-11.90MB_strand=_repeatMasking=lower	40497	1	40497	40496	50001	100.0%	Y	+	11850000	11890496	40497	1
chrY:11.85MB-11.90MB_strand=_repeatMasking=lower	7801	11112	27343	16231	50001	93.0%	X	-	3409259	3418984	9726	0.802077
chrY:11.85MB-11.90MB_strand=_repeatMasking=lower	5990	6621	12758	6137	50001	98.9%	Y	+	7571557	7577731	6175	0.97004
chrY:11.85MB-11.90MB_strand=_repeatMasking=lower	5222	463	6134	5671	50001	97.1%	1	+	242951295	242956878	5584	0.935172
chrY:11.85MB-11.90MB_strand=_repeatMasking=lower	3907	40214	46675	6461	50001	87.5%	18	-	42461841	42467967	6127	0.637669
chrY:11.90MB-11.95MB_strand=_repeatMasking=lower	40497	1	40497	40496	50000	100.0%	Y	+	11900000	11940496	40497	1
chrY:11.90MB-11.95MB_strand=_repeatMasking=lower	20305	12869	48122	35253	50000	92.6%	X	-	3351960	3378236	26277	0.772729
chrY:11.90MB-11.95MB_strand=_repeatMasking=lower	2685	35316	38364	3048	50000	95.0%	10	+	98545124	98989677	444554	0.00603976
chrY:11.90MB-11.95MB_strand=_repeatMasking=lower	2583	35317	38346	3029	50000	94.7%	8	+	102136214	102323098	186885	0.0138213
chrY:11.90MB-11.95MB_strand=_repeatMasking=lower	2539	35314	38357	3043	50000	94.6%	15	+	78611039	78725860	114822	0.0221125
chrY:11.95MB-12.00MB_strand=_repeatMasking=lower	40497	1	40497	40496	50001	100.0%	Y	+	11950000	11990496	40497	1
chrY:11.95MB-12.00MB_strand=_repeatMasking=lower	4343	38612	43320	4708	50001	96.3%	2	-	234889551	234894421	4871	0.891603
chrY:11.95MB-12.00MB_strand=_repeatMasking=lower	4333	38615	43327	4712	50001	96.2%	5	-	1710971	1715836	4866	0.890464
chrY:11.95MB-12.00MB_strand=_repeatMasking=lower	4330	38612	43326	4714	50001	96.1%	11	-	110210131	110215008	4878	0.887659
chrY:11.95MB-12.00MB_strand=_repeatMasking=lower	4329	38605	43319	4714	50001	96.1%	15	-	100418231	100423117	4887	0.88582
chrY:12.00MB-12.05MB_strand=_repeatMasking=lower	40497	1	40497	40496	50000	100.0%	Y	+	12000000	12040496	40497	1
chrY:12.00MB-12.05MB_strand=_repeatMasking=lower	5110	39051	45511	6460	50000	91.9%	1	-	228520703	228527223	6521	0.783622
chrY:12.00MB-12.05MB_strand=_repeatMasking=lower	5082	39394	45519	6125	50000	92.0%	5	-	55803331	55809452	6122	0.830121
chrY:12.00MB-12.05MB_strand=_repeatMasking=lower	5080	39416	45542	6126	50000	91.9%	18	-	45794063	45800175	6113	0.831016
chrY:12.00MB-12.05MB_strand=_repeatMasking=lower	5068	39404	45538	6134	50000	91.7%	X	-	44983408	44989528	6121	0.827969
chrY:12.05MB-12.10MB_strand=_repeatMasking=lower	40497	1	40497	40496	50000	100.0%	Y	+	12050000	12090496	40497	1
chrY:12.05MB-12.10MB_strand=_repeatMasking=lower	21439	13533	48157	34624	50000	91.3%	X	-	3235651	3264619	28969	0.740067
chrY:12.05MB-12.10MB_strand=_repeatMasking=lower	3196	7055	11503	4448	50000	88.9%	X	+	72585449	72985251	399803	0.00799394
chrY:12.05MB-12.10MB_strand=_repeatMasking=lower	3008	7058	11232	4174	50000	88.7%	2	+	179314498	179633799	319302	0.00942055
chrY:12.05MB-12.10MB_strand=_repeatMasking=lower	2902	7357	11440	4083	50000	89.2%	X	+	55443541	55447715	417	6.95923
chrY:12.10MB-12.15MB_strand=_repeatMasking=lower	40487	1	40487	40486	50000	100.0%	Y	+	12100000	12140486	40487	1
chrY:12.10MB-12.15MB_strand=_repeatMasking=lower	5337	34983	41010	6027	50000	94.5%	9	-	92082231	92088273	6043	0.883171
chrY:12.10MB-12.15MB_strand=_repeatMasking=lower	5337	34983	41008	6025	50000	94.7%	17	-	69611938	69617973	6036	0.884195
chrY:12.10MB-12.15MB_strand=_repeatMasking=lower	5335	34963	41011	6048	50000	94.5%	14	-	93413029	93419180	6152	0.867198
chrY:12.10MB-12.15MB_strand=_repeatMasking=lower	5333	34983	41009	6026	50000	94.6%	X	-	51427447	51433474	6028	0.884705
chrY:12.15MB-12.20MB_strand=_repeatMasking=lower	40497	1	40497	40496	50000	100.0%	Y	+	12150000	12190496	40497	1
chrY:12.15MB-12.20MB_strand=_repeatMasking=lower	5195	30825	36983	6158	50000	92.5%	7	-	50570841	50576982	6142	0.845816
chrY:12.15MB-12.20MB_strand=_repeatMasking=lower	5188	30824	36989	6165	50000	92.8%	3	+	56945131	56951287	6157	0.842618
chrY:12.15MB-12.20MB_strand=_repeatMasking=lower	5175	30813	36990	6177	50000	92.4%	3	+	57476929	57483087	6159	0.840234
chrY:12.15MB-12.20MB_strand=_repeatMasking=lower	5168	30828	37406	6578	50000	92.3%	1	+	45284566	45290943	637	8.11303
chrY:12.20MB-12.25MB_strand=_repeatMasking=lower	40497	1	40497	40496	50000	100.0%	Y	+	12200000	12240496	40497	1
chrY:12.20MB-12.25MB_strand=_repeatMasking=lower	16505	25450	45405	19955	50000	93.1%	X	-	3112939	3135157	22219	0.742833
chrY:12.20MB-12.25MB_strand=_repeatMasking=lower	4047	20439	49751	29312	50000	88.0%	1	-	186916620	187344697	428078	0.00945388
chrY:12.20MB-12.25MB_strand=_repeatMasking=lower	2511	46906	49751	2845	50000	95.4%	Y	-	16638330	16641181	2852	0.880435
chrY:12.20MB-12.25MB_strand=_repeatMasking=lower	2456	46907	50000	3093	50000	90.3%	X	-	56025454	56028558	3105	0.790982
chrY:12.25MB-12.30MB_strand=_repeatMasking=lower	40497	1	40497	40496	50000	100.0%	Y	+	12250000	12290496	40497	1
chrY:12.25MB-12.30MB_strand=_repeatMasking=lower	4846	23330	50000	26670	50000	93.0%	X	-	3050627	3058666	8040	0.602736
chrY:12.25MB-12.30MB_strand=_repeatMasking=lower	4728	76	15836	15760	50000	89.8%	10	+	67157463	67689476	532014	0.00888698
chrY:12.25MB-12.30MB_strand=_repeatMasking=lower	3571	11104	15932	4828	50000	89.6%	1	-	172799193	172804106	4914	0.726699
chrY:12.25MB-12.30MB_strand=_repeatMasking=lower	3442	10799	15851	5052	50000	89.3%	3	-	113347477	113352488	5012	0.686752
chrY:12.30MB-12.35MB_strand=_repeatMasking=lower	40497	1	40497	40496	50000	100.0%	Y	+	12300000	12340496	40497	1
chrY:12.30MB-12.35MB_strand=_repeatMasking=lower	11500	9917	50000	40083	50000	92.1%	X	-	2932294	3035742	103449	0.111166
chrY:12.30MB-12.35MB_strand=_repeatMasking=lower	8504	11704	21453	9749	50000	95.1%	Y	+	13111051	13122310	11260	0.75524
chrY:12.30MB-12.35MB_strand=_repeatMasking=lower	6737	11707	21446	9739	50000	87.6%	12	-	34117747	34127780	10034	0.671417
chrY:12.30MB-12.35MB_strand=_repeatMasking=lower	6595	12699	21439	8740	50000	88.8%	X	+	120147331	120156366	9036	0.729858
chrY:12.35MB-12.40MB_strand=_repeatMasking=lower	40492	1	40492	40491	50000	100.0%	Y	+	12350000	12390491	40492	1
chrY:12.35MB-12.40MB_strand=_repeatMasking=lower	25312	11997	49755	37758	50000	93.7%	X	-	2886406	2925986	39581	0.639499
chrY:12.35MB-12.40MB_strand=_repeatMasking=lower	3011	5299	10385	5086	50000	86.3%	8	+	43554596	43559695	5100	0.590392
chrY:12.35MB-12.40MB_strand=_repeatMasking=lower	2956	5656	10466	4810	50000	84.5%	16	+	35270973	35275786	4814	0.614042
chrY:12.35MB-12.40MB_strand=_repeatMasking=lower	2775	5661	9979	4318	50000	84.5%	19_GL383575v2_alt	+	53021	57355	4335	0.640138
chrY:12.40MB-12.45MB_strand=_repeatMasking=lower	40492	1	40492	40491	50000	100.0%	Y	+	12400000	12440491	40492	1
chrY:12.40MB-12.45MB_strand=_repeatMasking=lower	28886	9755	50000	40245	50000	94.7%	X	-	2801407	2840246	38840	0.743718
chrY:12.40MB-12.45MB_strand=_repeatMasking=lower	1060	2269	3737	1468	50000	92.0%	12	+	86538988	86540586	1599	0.662914
chrY:12.40MB-12.45MB_strand=_repeatMasking=lower	1041	2285	3737	1452	50000	93.2%	4	+	143370558	143372173	1616	0.644183
chrY:12.40MB-12.45MB_strand=_repeatMasking=lower	1013	2251	3446	1195	50000	92.4%	X	+	119977026	119978209	1184	0.855574
chrY:12.45MB-12.50MB_strand=_repeatMasking=lower	40497	1	40497	40496	50000	100.0%	Y	+	12450000	12490496	40497	1
chrY:12.45MB-12.50MB_strand=_repeatMasking=lower	16609	14073	47442	33369	50000	91.5%	X	-	2760556	2786535	25980	0.639299
chrY:12.45MB-12.50MB_strand=_repeatMasking=lower	10452	33636	47442	13806	50000	92.4%	Y	-	2760556	2776042	15487	0.674889
chrY:12.45MB-12.50MB_strand=_repeatMasking=lower	2258	19580	21935	2355	50000	98.1%	Y	-	6956038	6958398	2361	0.956374
chrY:12.45MB-12.50MB_strand=_repeatMasking=lower	1360	22220	23989	1769	50000	90.1%	X	-	3974407	3976187	1781	0.763616
chrY:12.50MB-12.55MB_strand=_repeatMasking=lower	40497	1	40497	40496	50000	100.0%	Y	+	12500000	12540496	40497	1
chrY:12.50MB-12.55MB_strand=_repeatMasking=lower	4642	18405	23948	5543	50000	92.4%	11	-	16142010	16147511	5502	0.843693
chrY:12.50MB-12.55MB_strand=_repeatMasking=lower	4642	18405	23930	5525	50000	92.7%	1	-	90167503	90172985	5483	0.846617
chrY:12.50MB-12.55MB_strand=_repeatMasking=lower	4640	18419	23946	5527	50000	92.4%	21	+	31814248	31819728	5481	0.846561
chrY:12.50MB-12.55MB_strand=_repeatMasking=lower	4633	18405	23947	5542	50000	92.4%	8	-	100402454	100407945	5492	0.843591
chrY:12.55MB-12.60MB_strand=_repeatMasking=lower	40497	1	40497	40496	50000	100.0%	Y	+	12550000	12590496	40497	1
chrY:12.55MB-12.60MB_strand=_repeatMasking=lower	5244	19576	25695	6119	50000	93.6%	X	+	120183834	120189957	6124	0.856303
chrY:12.55MB-12.60MB_strand=_repeatMasking=lower	5162	19256	25696	6440	50000	92.8%	8	+	101425768	101431880	6113	0.84443
chrY:12.55MB-12.60MB_strand=_repeatMasking=lower	5131	19249	25695	6446	50000	92.3%	4	+	83397456	83404038	6583	0.779432
chrY:12.55MB-12.60MB_strand=_repeatMasking=lower	5129	19583	25697	6114	50000	93.0%	1	+	90997581	91372744	375164	0.0136714
chrY:12.60MB-12.65MB_strand=_repeatMasking=lower	40497	1	40497	40496	50000	100.0%	Y	+	12600000	12640496	40497	1
chrY:12.60MB-12.65MB_strand=_repeatMasking=lower	4386	2467	8407	5940	50000	89.0%	6	+	115234496	115241102	6607	0.663841
chrY:12.60MB-12.65MB_strand=_repeatMasking=lower	3954	3339	8737	5398	50000	89.0%	3	+	44545555	44550961	5407	0.731274
chrY:12.60MB-12.65MB_strand=_repeatMasking=lower	3900	24039	28939	4900	50000	90.8%	4	+	170263292	170268170	4879	0.799344
chrY:12.60MB-12.65MB_strand=_repeatMasking=lower	3898	2774	8223	5449	50000	88.9%	9	+	86151349	86156793	5445	0.715886
chrY:12.65MB-12.70MB_strand=_repeatMasking=lower	40247	1	40247	40246	50000	100.0%	Y	+	12650000	12690246	40247	1
chrY:12.65MB-12.70MB_strand=_repeatMasking=lower	3217	30865	38288	7423	50000	87.1%	13	+	51139993	51145993	6001	0.536077
chrY:12.65MB-12.70MB_strand=_repeatMasking=lower	3214	31263	38288	7025	50000	88.2%	4	+	143091012	143097198	6187	0.519476
chrY:12.65MB-12.70MB_strand=_repeatMasking=lower	2423	30865	37109	6244	50000	87.1%	10	+	17379427	17384405	4979	0.486644
chrY:12.65MB-12.70MB_strand=_repeatMasking=lower	2325	31269	37086	5817	50000	87.8%	1	-	119343944	119348968	5025	0.462687
chrY:12.70MB-12.75MB_strand=_repeatMasking=lower	40497	1	40497	40496	50000	100.0%	Y	+	12700000	12740496	40497	1
chrY:12.70MB-12.75MB_strand=_repeatMasking=lower	1311	45112	48201	3089	50000	86.5%	1	-	84607642	84610690	3049	0.429977
chrY:12.70MB-12.75MB_strand=_repeatMasking=lower	689	3071	4127	1056	50000	88.8%	X	+	86795241	87013473	218233	0.00315718
chrY:12.70MB-12.75MB_strand=_repeatMasking=lower	649	3273	4128	855	50000	88.7%	3	+	15941054	15941904	851	0.762632
chrY:12.70MB-12.75MB_strand=_repeatMasking=lower	645	3174	4128	954	50000	87.8%	2	+	136897059	136898152	1094	0.58958
chrY:12.75MB-12.80MB_strand=_repeatMasking=lower	40497	1	40497	40496	50000	100.0%	Y	+	12750000	12790496	40497	1
chrY:12.75MB-12.80MB_strand=_repeatMasking=lower	2978	7190	36779	29589	50000	88.6%	X	+	41148366	41184653	36288	0.0820657
chrY:12.75MB-12.80MB_strand=_repeatMasking=lower	1652	16939	47925	30986	50000	87.9%	X	-	149320941	149720382	399442	0.00413577
chrY:12.75MB-12.80MB_strand=_repeatMasking=lower	563	31622	33610	1988	50000	81.6%	6	+	166349372	166351101	1730	0.325434
chrY:12.75MB-12.80MB_strand=_repeatMasking=lower	557	47191	47948	757	50000	89.3%	10	-	80736484	80737242	759	0.73386
chrY:12.80MB-12.85MB_strand=_repeatMasking=lower	40247	1	40247	40246	50000	100.0%	Y	+	12800000	12840246	40247	1
chrY:12.80MB-12.85MB_strand=_repeatMasking=lower	1941	47483	49989	2506	50000	90.8%	7	-	34434937	34437453	2517	0.771156
chrY:12.80MB-12.85MB_strand=_repeatMasking=lower	1893	47483	49989	2506	50000	90.6%	12	-	17049686	17052207	2522	0.750595
chrY:12.80MB-12.85MB_strand=_repeatMasking=lower	1892	47483	49989	2506	50000	89.4%	2	-	195077284	195079779	2496	0.758013
chrY:12.80MB-12.85MB_strand=_repeatMasking=lower	1861	47479	49989	2510	50000	89.6%	3	-	7937828	7940372	2545	0.731238
chrY:12.85MB-12.90MB_strand=_repeatMasking=lower	40497	1	40497	40496	50000	100.0%	Y	+	12850000	12890496	40497	1
chrY:12.85MB-12.90MB_strand=_repeatMasking=lower	2772	25	3653	3628	50000	90.1%	7	+	147865506	147869088	3583	0.773653
chrY:12.85MB-12.90MB_strand=_repeatMasking=lower	2602	34	3651	3617	50000	90.2%	4	+	179682231	179685930	3700	0.703243
chrY:12.85MB-12.90MB_strand=_repeatMasking=lower	2422	44	3242	3198	50000	90.5%	2	+	186898676	186901841	3166	0.765003
chrY:12.85MB-12.90MB_strand=_repeatMasking=lower	2364	614	3656	3042	50000	90.9%	9	+	97948476	97951500	3025	0.781488
chrY:12.90MB-12.95MB_strand=_repeatMasking=lower	40247	1	40247	40246	50000	100.0%	Y	+	12900000	12940246	40247	1
chrY:12.90MB-12.95MB_strand=_repeatMasking=lower	1613	32507	41193	8686	50000	87.3%	2	-	75509494	76118482	608989	0.00264865
chrY:12.90MB-12.95MB_strand=_repeatMasking=lower	1530	18262	20471	2209	50000	90.3%	X	+	74139193	74145635	6443	0.237467
chrY:12.90MB-12.95MB_strand=_repeatMasking=lower	1423	18013	20451	2438	50000	92.1%	X	+	41347607	41350176	2570	0.553696
chrY:12.90MB-12.95MB_strand=_repeatMasking=lower	983	22938	24549	1611	50000	85.8%	8	-	110062132	110063850	1719	0.571844
chrY:12.95MB-13.00MB_strand=_repeatMasking=lower	40497	1	40497	40496	50000	100.0%	Y	+	12950000	12990496	40497	1
chrY:12.95MB-13.00MB_strand=_repeatMasking=lower	5128	35899	42019	6120	50000	92.6%	4	-	107672084	107678193	6110	0.83928
chrY:12.95MB-13.00MB_strand=_repeatMasking=lower	5111	35898	42019	6121	50000	92.5%	19	-	20807726	20813836	6111	0.836361
chrY:12.95MB-13.00MB_strand=_repeatMasking=lower	5036	35947	42019	6072	50000	92.3%	7	-	97785611	97791692	6082	0.828017
chrY:12.95MB-13.00MB_strand=_repeatMasking=lower	5010	35903	42019	6116	50000	91.7%	4	-	9080582	9086683	6102	0.821042

## Sheet: Validation results
Non-recurrent variants									Recurrent variants
Position of variant	Type of variant	Length of variant	Individual shold have	Variant origen	Found in new bayestyper	Length of primer product	Validated		Position of variant	Type of variant	Length of variant	Individual shold have	Variant origen	Found in new bayestyper	Length of primer product	Validated
chrY.12088125	Deletion	66	Alternative allele	AV:HC	Yes	499	yes		chrY.12256908	Deletion	33	Alternative allele	AV	No	971	no
chrY.12088125	Deletion	66	Reference allele	AV:HC	Yes	499	yes		chrY.12256908	Deletion	33	Reference allele	AV	Yes	971	yes
chrY.12092671	Deletion	8	Alternative allele	AV:HC	Yes	500	yes		chrY.12346266	Deletion	4	Alternative allele	AV:HC	Yes	678	yes
chrY.12092671	Deletion	8	Reference allele	AV:HC	Yes	500	yes		chrY.12346266	Deletion	4	Reference allele	AV:HC	Yes	686	yes
chrY.12145597	Deletion	6	Alternative allele	HC	Not called	500	yes		chrY.13166870	Deletion	45	Alternative allele	HC	Yes	500	no
chrY.12145597	Deletion	6	Reference allele	HC	Yes	500	yes		chrY.13166870	Deletion	45	Reference allele	HC	No	500	yes
chrY.12524219	Deletion	8	Reference allele	AV:HC	Yes	501	yes		chrY.13208718			Alternative allele	AV	No	500	NA
chrY.12524219	Deletion	8	Alternative allele	AV:HC	Yes	502	yes		chrY.13208718			Reference allele	AV	Yes	500	NA
chrY.13484539	Deletion	77	Reference allele	AV:HC	Yes	447	yes		chrY.13546249	Deletion	46	Alternative allele	AV:HC	Yes	500	yes
chrY.13484539	Deletion	77	Alternative allele	AV:HC	Yes	447	yes		chrY.13546249	Deletion	46	Reference allele	AV:HC	Yes	500	yes
chrY.14112751	Deletion	5	Alternative allele	AV:HC	Yes	500	yes		chrY.13737106	Deletion	13	Alternative allele	AV	No	500	no
chrY.14112751	Deletion	5	Reference allele	AV:HC	Yes	500	yes		chrY.13737106	Deletion	13	Reference allele	AV	Yes	500	NA
chrY.14812928	Deletion	16	Reference allele	AV:HC	Yes	500	yes		chrY.14036627	Deletion	6	Alternative allele	AV	Not called	499	NA
chrY.14812928	Deletion	16	Alternative allele	AV:HC	Yes	500	NA		chrY.14036627	Deletion	6	Reference allele	AV	Not called	502	NA
chrY.15201403	Insertion	75	Alternative allele	AV	Not called	500	no		chrY.14504746	Deletion	70	Alternative allele	AV	Not called	500	NA
chrY.15201403	Insertion	75	Reference allele	AV	Yes	500	yes		chrY.14504746	Deletion	70	Reference allele	AV	Yes	500	yes
chrY.15271969	Insertion	5	Reference allele	AV:HC	Yes	500	yes		chrY.15195956	Complex	30	Alternative allele	AV	No	527	yes
chrY.15271969	Insertion	5	Alternative allele	AV:HC	Yes	500	yes		chrY.15195956	Complex	30	Reference allele	AV	Yes	557	yes
chrY.15669658	Deletion	40	Alternative allele	AV	No	500	no		chrY.15292093	Deletion	24	Alternative allele	AV	Not called	498	no
chrY.15669658	Deletion	40	Reference allele	AV	Yes	500	yes		chrY.15292093	Deletion	24	Reference allele	AV	Yes	498	yes
chrY.15748325	Deletion	13	Reference allele	AV:HC	Yes	500	yes		chrY.15566727	Deletion	13	Alternative allele	AV	Not called	500	NA
chrY.15748325	Deletion	13	Alternative allele	AV:HC	Yes	500	yes		chrY.15566727	Deletion	13	Reference allele	AV	Yes	500	NA
chrY.15984334	Insertion	50	Reference allele	AV:HC	Not called	527	NA		chrY.17075516	Complex	0	Alternative allele	AV	Not called	501	no
chrY.15984334	Insertion	50	Alternative allele	AV:HC	Yes	510	yes		chrY.17075516	Complex	0	Reference allele	AV	Yes	500	NA
chrY.16500881	Insertion	44	Reference allele	AV	Not called	503	no		chrY.17202830	Complex	11	Alternative allele	AV	Not called	500	no
chrY.16500881	Insertion	44	Alternative allele	AV	Yes	503	yes		chrY.17202830	Complex	11	Reference allele	AV	Yes	500	yes
chrY.16717483	Insertion	6	Alternative allele	AV:HC	Yes	500	yes		chrY.19201185	Deletion	22	Alternative allele	AV	No	498	yes
chrY.16717483	Insertion	6	Reference allele	AV:HC	Yes	500	yes		chrY.19201185	Deletion	22	Reference allele	AV	Yes	498	yes
chrY.17172104	Deletion	10	Alternative allele	AV:HC	Yes	497	yes		chrY.20353406	Insertion	78	Alternative allele	AV	Yes	502	no
chrY.17172104	Deletion	10	Reference allele	AV:HC	Yes	497	yes		chrY.20353406	Insertion	78	Reference allele	AV	Yes	502	yes
chrY.17403588	Deletion	249	Alternative allele	AV	Yes	499	NA		chrY.22219030	Deletion	6	Alternative allele	HC	Yes	500	yes
chrY.17403588	Deletion	249	Reference allele	AV	Yes	499	NA		chrY.22219030	Deletion	6	Reference allele	HC	Not called	500	yes
chrY.19884379	Insertion	3	Alternative allele	AV:HC	Yes	500	yes		chrY.6128558			Alternative allele	AV	No	497	NA
chrY.19884379	Insertion	3	Reference allele	AV:HC	Yes	500	yes		chrY.6128558			Reference allele	AV	Not called	500	NA
chrY.21599783	Deletion	9	Alternative allele	AV:HC	Yes	500	yes		chrY.7238968	Deletion	6	Alternative allele	AV	Not called	500	NA
chrY.21599783	Deletion	9	Reference allele	AV:HC	Yes	500	yes		chrY.7238968	Deletion	6	Reference allele	AV	Yes	501	NA
chrY.21833446	Insertion	5	Alternative allele	AV:HC	Yes	500	yes		chrY.7775466	Deletion	5	Alternative allele	AV	Not called	500	yes
chrY.21833446	Insertion	5	Alternative allele	AV:HC	Yes	500	yes		chrY.7775466	Deletion	5	Reference allele	AV	Not called	500	yes
chrY.22270977	Deletion	15	Alternative allele	AV:HC	Yes	500	yes		chrY.8216171	Deletion	33	Alternative allele	AV	No	500	no
chrY.22270977	Deletion	15	Reference allele	AV:HC	Yes	500	yes		chrY.8216171	Deletion	33	Reference allele	AV	Yes	500	yes
chrY.23429234	Deletion	5	Alternative allele	HC	Yes	500	yes		chrY.8420795	Deletion	4	Alternative allele	AV	No	501	no
chrY.23429234	Deletion	5	Reference allele	HC	Yes	500	yes		chrY.8420795	Deletion	4	Reference allele	AV	Yes	501	yes
chrY.6988665	Insertion	8	Alternative allele	AV:HC	Yes	497	NA		chrY.9056125	Deletion	5	Alternative allele	HC	Yes	500	no
chrY.6988665	Insertion	8	Reference allele	AV:HC	Yes	497	NA		chrY.9056125	Deletion	5	Reference allele	HC	Yes	500	yes
chrY.7772822	Deletion	5	Alternative allele	AV:HC	Yes	501	yes		chrY.9056761	Insertion	14	Alternative allele	HC	Yes	500	no
chrY.7772822	Deletion	5	Reference allele	AV:HC	Yes	501	yes		chrY.9056761	Insertion	14	Reference allele	HC	Yes	500	yes
chrY.8465552	Insertion	6	Alternative allele	HC	Yes	500	yes
chrY.8465552	Insertion	6	Reference allele	HC	Not called	500	no
chrY.8527188	Deletion	18	Reference allele	AV:HC	Yes	500	yes
chrY.8527188	Deletion	18	Alternative allele	AV:HC	Yes	500	yes
chrY.8624789	Insertion	36	Alternative allele	AV:HC	Yes	500	yes
chrY.8624789	Insertion	36	Reference allele	AV:HC	Yes	500	yes
chrY.9931755	Deletion	5	Reference allele	AV:HC	Yes	503	yes
chrY.9931755	Deletion	5	Alternative allele	AV:HC	Yes	503	yes
																OLDset	New set
									Deletions	32
Deletions	34								Insertions	4
Insertions	20						OLD set	New set
Wrong primer product							6		Wrong primer product							13
Yes							44	43	Yes							22	16
No							4	0	No							11	4
Validation rate							91.6667	100	Validation rate							66.6667	80
																46

## Sheet: Mutation rates
Normalise to X-degen	mutation rate	3.14e-08
	length of segment	8116941
	number of SNPs	3126
	Generations	12265
Generations spanned by tree	12265
	Covered by at least 2 individuals
X-degenerate	8116941
Ampliconic	7845383
Heterochromatic	876493
	X-degenerate and Ampliconic
	Count	rate
SNPs	5785	2.95488e-08
Deletions	640	3.26902e-09
Insertions	591	3.01873e-09
Complex	66	3.37117e-10
STRs	835	4.26504e-09
	X-degenerate
	Count	rate
SNPs	3126	3.14e-08
Deletions	399	4.00787e-09
Insertions	371	3.72662e-09
Complex	36	3.61612e-10
STRs	480	4.8215e-09
	Ampliconic
	Count	rate
SNPs	2659	2.76336e-08
Deletions	241	2.50459e-09
Insertions	220	2.28634e-09
Complex	30	3.11774e-10
STRs	355	3.68933e-09
	Heterochromatic
	Count	rate
SNPs	5113	4.7562e-07
Deletions	204	1.89764e-08
Insertions	182	1.693e-08
Complex	0	0
STRs	385	3.58134e-08

## Sheet: BLAST for large insertions
Insertions sequence
						Top hit
Length of variant	Type	Position	Individuals typed at position	Found in	Novel	Describtion	Max score	Total score	Query coverage	E value	Identity	Accession number
3327	Complex	7720500	56	28	yes	Pan troglodytes BAC clone CH251-559G23 from Y, complete sequence	5731	5731	1	0	0.98	AC146175.1
796	Insertion	9802577	37	37	yes	Homo sapiens BAC clone RP11-492C2 from Y, complete sequence	1465	1465	1	0	0.99	AC006335.2
4402	Complex	17312245	62	1	yes	Homo sapiens clone RP11-537C24, complete sequence	8041	12314	0.99	0	0.99	AC007972.4
27516	Complex	17972361	5	1	yes	Homo sapiens chromosome Y palindromes P4 and P5 (P4-P5@) on chromosome Y	49554	120700	0.98	0	0.99	NG_004636.1
658	Insertion	19284335	28	7	yes	TPA: Homo sapiens RING finger protein COP1 gene, complete cds	1133	3817	1	0	0.98	BK000438.1
11769	Insertion	21707275	60	60	yes	Macaca mulatta Y Chr BAC CH250-95E24 (Children's Hospital Oakland Research Institute Rhesus macaque Adult Male BAC Library) complete sequence	5910	13523	0.98	0	0.86	AC240713.3
1124	Complex	22239986	59	1	yes	Human DNA sequence from clone bP-21264C1 on chromosome 21, complete sequence	1999	6243	1	0	0.99	CR381653.11
1827	Complex	25355699	1	1	yes	Homo sapiens chromosome 16 clone RP11-413O9, complete sequence	3304	3304	0.99	0	0.99	AC133920.2
