# Supplementary material for: Analysis of 62 hybrid assembled human Y chromosomes exposes rapid structural changes and high rates of gene conversion
Source: PLoS Genet. 2017 Aug 28;13(8):e1006834. doi: 10.1371/journal.pgen.1006834 (PMC5591018; doi:10.1371/journal.pgen.1006834)
Supplement: S5 Dataset — This spreadsheet contains one tab; Haplogroups. (XLSX) [file pgen.1006834.s005.xlsx]

## Sheet: Haplogroups
Family	Long haplotype	Final haplotype	Markers found from SNPs	Markers found in maf files	Haplogroups
1270	R-1b1a-2a1a-1c	R1b1a	U106 = R-1b1a-2a1a-1; Z381 = R-1b1a-2a1a-1c	Z381	R1b1a-Z381
701	R-1b1a-2a1a-1c	R1b1a	U106 = R-1b1a-2a1a-1; Z381 = R-1b1a-2a1a-1c	U106,Z156,Z381,Z1850,U106,Z156,Z381	R1b1a-U106,R1b1a-Z156,R1b1a-Z381,J1-Z2329,R1b1a-U106,R1b1a-Z156,R1b1a-Z381
1376	R-1b1a-2a1a-1c	R1b1a	U106 = R-1b1a-2a1a-1; Z381 = R-1b1a-2a1a-1c	Z156,Z381	R1b1a-Z156,R1b1a-Z381
1331	R-1b1a-2a1a-1c2	R1b1a	U106 = R-1b1a-2a1a-1; Z381 = R-1b1a-2a1a-1c; Z301 = R-1b1a-2a1a-1c2	L48,U106,Z301,Z331,Z381	R1b1a-L48,R1b1a-U106,R1b1a-Z301,R1b1a-Z331,R1b1a-Z381
890	R-1b1a-2a1a-1c2	R1b1a	U106 = R-1b1a-2a1a-1; Z381 = R-1b1a-2a1a-1c; Z301 = R-1b1a-2a1a-1c2	L47,L48,U106,Z301	R1b1a-L47,R1b1a-L48,R1b1a-U106,R1b1a-Z301
623	R-1b1a-2a1a-1c2	R1b1a	U106 = R-1b1a-2a1a-1; Z381 = R-1b1a-2a1a-1c; Z301 = R-1b1a-2a1a-1c2	L47,L48,U106,Z301	R1b1a-L47,R1b1a-L48,R1b1a-U106,R1b1a-Z301
749	R-1b1a-2a1a-1c2	R1b1a	U106 = R-1b1a-2a1a-1; Z381 = R-1b1a-2a1a-1c; Z301 = R-1b1a-2a1a-1c2	L47,L48,U106,Z301,Z301,L47,L48,Z301,Z381	R1b1a-L47,R1b1a-L48,R1b1a-U106,R1b1a-Z301,R1b1a-Z301,R1b1a-L47,R1b1a-L48,R1b1a-Z301,R1b1a-Z381
918	R-1b1a-2a1a-2a	R1b1a	DF27 = R-1b1a-2a1a-2a	DF27	R1b1a-DF27
989	R-1b1a	R1b1a	Groups with R1b1a
1468	R-1b1a-2a1a-2a1c	R1b1a	DF27 = R-1b1a-2a1a-2a; DF17 = R-1b1a-2a1a-2a1c; R-1b1a-2a1a-2a1	DF17,DF27,Z195	R1b1a-DF17,R1b1a-DF27,R1b1a-Z195
Reference hg38	R-1b1a-2a1a-2b	R1b1a	U152 = R-1b1a-2a1a-2b	U152
1113	R-1b1a-2a1a-2c	R1b1a	M529 = R-1b1a-2a1a-2c	M529,DF13	R1b1a-M529,R1b1a-DF13
1406	R-1b1a-2a1a-2c	R1b1a	M529 = R-1b1a-2a1a-2c	M529,Z2542,M529,Z2542	R1b1a-M529,R1b1a-DF13,R1b1a-M529,R1b1a-DF13
995	R-1b1a-2a1a-2c1a1a1	R1b1a	M222 = R-1b1a-2a1a-2c1a1a1	DF23,M222,Z2542	R1b1a-DF23,R1b1a-M222,R1b1a-DF13
1214	R-1b1a-2a1a-2c	R1b1a	M529 = R-1b1a-2a1a-2c NOT R-1b1a-2a1a-1b4	DF13,M529,Z253,Z2534,Z2542,DF13,M529,Z253,Z253,Z2534,Z2542	R1b1a-DF13,R1b1a-M529,R1b1a-Z253,R1b1a-Z2534,R1b1a-DF13,R1b1a-DF13,R1b1a-M529,R1b1a-Z253,R1b1a-Z253,R1b1a-Z2534,R1b1a-DF13
1089	R-1b1a-2a1a-1b	R1b1a	U106 = R-1b1a-2a1a-1; Z18 = R-1b1a-2a1a-1b	U106,Z18,Z18	R1b1a-U106,R1b1a-Z18,R1b1a-Z18
1389	R-1b1a-2a1a-1b	R1b1a	U106 = R-1b1a-2a1a-1; Z18 = R-1b1a-2a1a-1b	U106,Z18	R1b1a-U106,R1b1a-Z18
1054	R-1b1a-2a1a-1b	R1b1a	U106 = R-1b1a-2a1a-1; Z18 = R-1b1a-2a1a-1b	U106,Z18	R1b1a-U106,R1b1a-Z18
983	R-1b1a-2a1	R1b1a	M412 = R-1b1a-2a1
1426	R-1b1a-2a1	R1b1a	M412 = R-1b1a-2a1
687	R-1a1a-1b1	R1a1a	Z283 = R-1a1a-1b1	M420,M448,Z283,Z645,Z647,M448,Z645,Z647	R1a,R1a-M448,R1a-Z283,R1a-Z645,R1a-Z645,R1a-M448,R1a-Z645,R1a-Z645
1237	R-1a1a-1b1	R1a1a	Z283 = R-1a1a-1b1
1505	R-1a1a-1b1	R1a1a	Z283 = R-1a1a-1b1
1252	Q-1a2b-1	Q1a2b	L527 = Q1a2b1	L472,L527,L57,M242,P36	Q1a,Q1a2-L527,Q1a2,Q,Q1
714	Q-1a2b-1	Q1a2b	L527 = Q1a2b1	L472,L527,L56,L940,M242,M346,P36	Q1a,Q1a2-L527,Q1a2,Q1a2-L940,Q,Q1a2,Q1
1506	I-2a1a-3	I2a1a	L1286 = I-2a1a3; p37.2 = I-2a1	L1286,L460,M170,M258,M429,P126,CTS595,L1286,L1287,L460,M258,P126	I2-L1286,I2-L460,I,I,IJ,IJ,I2-CTS595,I2-L1286,I2-L1286,I2-L460,I,IJ
797	I-2a2b	I2a2b	L38 = I-2a2b	L38,L460,L68,M170,M258,M436,P126,L38,L460,M258,M436,P126	I2-L38,I2-L460,I2,I,I,I2-M436,IJ,I2-L38,I2-L460,I,I2-M436,IJ
651	I-1a2a	I1a1b	Z59 = I-1a2a	M253,M258,U179,Z2040,Z59,M429,P126,Z1850	I1,I,I,I1-Z2040,I1-Z59,IJ,IJ,J1-Z2329
955	I-1a1b-1	I1a1b	L22 = I-1a1b; P109 = I-1a1b-1	CTS6364,L22,M253,P109,P126,CTS6364,M170,M253,M258,P109,P126	I1-CTS6364,I1-L22,I1,I1-P109,IJ,I1-CTS6364,I,I1,I,I1-P109,IJ
1330	I-1a1b-1	I1a1b	L22 = I-1a1b; P109 = I-1a1b-1	M170,M253,M258,P109,M429	I,I1,I,I1-P109,IJ
844	I-1a1b-1	I1a1b	L22 = I-1a1b; P109 = I-1a1b-1	CTS6364,M253,M258,P109,M429,P126	I1-CTS6364,I1,I,I1-P109,IJ,IJ
709	I-1a1b-1	I1a1b	L22 = I-1a1b; P109 = I-1a1b-1	V68,L22,M170,M253,M258,P109,U179	I1-L22,I,I1,I,I1-P109,I
726	I-1a1b	I1a1b	L22 = I-1a1b	L80,P203,P126,L22,M170,M253,M258,P203,M429,P126	I1,IJ,I1-L22,I,I1,I,IJ,IJ
1293	I-1a1b	I1a1b	L22 = I-1a1b	L22,P203,M429,P126	I1-L22,IJ,IJ
1433	I-1a1b	I1a1b	L22 = I-1a1b	L22,M170,P126	I1-L22,I,IJ
656	I-1a1b	I1a1b	L22 = I-1a1b	M170,M253,P203,M429	I,I1,IJ
1009	I-1a1	Groups with I1a1	M170 = I	M170,P126	I,IJ
1304	I-1a1	Groups with I1a1	M170 = I	M170,M253,P126	I,I1,IJ
1423	I-1a3	I1a3	Z63 = I-1a3;	U179,Z63,P203,M429,P126,Z262	I,I1-Z63,IJ,IJ,R1b1a-Z262
878	I-1a2a-1	I1a2a	Z60 = I-1a2a-1;	M253,M258,Z59,Z60,M429	I1,I,I1-Z59,I1-Z60,I,I1-Z59,I1-Z60,IJ
727	I-1a2a-1e	I1a2a	Z60 = I-1a2a-1; Z2539 = I-1a2a-1e	M253,M258,Z59,Z60,M170,Z59,Z60,P126	I,I1,I,I1-Z59,I1-Z60,IJ
877	I-1a2a-1e	I1a2a	Z60 = I-1a2a-1; Z2539 = I-1a2a-1e	M170,M253,M258,Z59,Z60,P126	I1,I,I1-Z59,I1-Z60,IJ
1030	I-1a2a-1e	I1a2a	Z60 = I-1a2a-1; Z2539 = I-1a2a-1e	L223,M253,M258,Z58,Z59,Z60,P126,M170,M253,M258,Z59,Z60	I1,I,I1-Z58,I1-Z59,I1-Z60,IJ,I,I1,I,I1-Z59,I1-Z60
1298	I-1a2a-1	I1a2a	Z60 = I-1a2a-1;	L80,M253,M258,Z59,Z60,M429,P126	I1,I1,I,I1-Z59,I1-Z60,IJ,IJ
1136	I-1a2a-1a	I1a2a	Z60 = I-1a2a-1; Z140 = I-1a2a-1a	M253,M258,Z140,Z141,Z59,Z60,Z140,Z141,Z59,Z60,M429,P126	I1,I,I1-Z140,I1-Z140,I1-Z59,I1-Z60,I1-Z140,I1-Z140,I1-Z59,I1-Z60,IJ,IJ
1326	I-1a2a-1a	I1a2a	Z60 = I-1a2a-1; Z140 = I-1a2a-1a	M253,Z140,Z141,Z58,Z59,Z60,P126,M253,M258,Z141,Z59,Z60,P126	I1,I1-Z140,I1-Z140,I1-Z58,I1-Z59,I1-Z60,IJ,I1,I,I1-Z140,I1-Z59,I1-Z60,IJ
L1286 for 1506 were found using http://www.eupedia.com/europe/Haplogroup_I2_Y-DNA.shtml
All other data were found using http://isogg.org/tree/2013/ISOGG_YDNA_SNP_Index13.html
